# Supplementary material for: Comparative Platelet Releasate Proteomic Profiling of Acute Coronary Syndrome versus Stable Coronary Artery Disease
Source: Front Cardiovasc Med. 2020 Jun 24;7:101. doi: 10.3389/fcvm.2020.00101 (PMC7328343; doi:10.3389/fcvm.2020.00101)
Supplement: Supplementary file 1 [file Table_1.xlsx]

## Sheet: Supplementary Table 1
Pearson correlation analysis was performed on all proteins identified in the platelet releasate from 14 SAP (termed STEMI_K in this correlation) patients in Perseus. Pearson r values for each pairwise comparison is indicated in the data matrix below. Average Pearson r value = 0.938 | standard deviation = 0.023 | minumum r value = 0.893 | maximum r value = 0.961
	STEMI_K_10	STEMI_K_11	STEMI_K_12	STEMI_K_13	STEMI_K_14	STEMI_K_15	STEMI_K_2	STEMI_K_3	STEMI_K_4	STEMI_K_5	STEMI_K_6	STEMI_K_7	STEMI_K_8	STEMI_K_9
STEMI_K_10	NaN	0.952097	0.901435	0.914012	0.943193	0.921509	0.911553	0.949384	0.961019	0.943367	0.958878	0.92938	0.955298	0.951208
STEMI_K_11	0.952097	NaN	0.903554	0.910099	0.932492	0.920325	0.934627	0.933539	0.950336	0.936319	0.945834	0.922442	0.958856	0.935181
STEMI_K_12	0.901435	0.903554	NaN	0.93441	0.928729	0.92655	0.904811	0.915755	0.903895	0.934349	0.914024	0.940908	0.892626	0.917432
STEMI_K_13	0.914012	0.910099	0.93441	NaN	0.942781	0.948465	0.930118	0.93879	0.901814	0.942325	0.915427	0.940504	0.908495	0.940555
STEMI_K_14	0.943193	0.932492	0.928729	0.942781	NaN	0.935165	0.895046	0.939206	0.92901	0.936498	0.94425	0.934416	0.934671	0.949013
STEMI_K_15	0.921509	0.920325	0.92655	0.948465	0.935165	NaN	0.936115	0.952474	0.911913	0.939599	0.93492	0.935161	0.909257	0.936982
STEMI_K_2	0.911553	0.934627	0.904811	0.930118	0.895046	0.936115	NaN	0.95099	0.940997	0.915679	0.922036	0.945656	0.8964	0.926073
STEMI_K_3	0.949384	0.933539	0.915755	0.93879	0.939206	0.952474	0.95099	NaN	0.934005	0.945295	0.942395	0.942507	0.931832	0.958605
STEMI_K_4	0.961019	0.950336	0.903895	0.901814	0.92901	0.911913	0.940997	0.934005	NaN	0.931108	0.963023	0.917925	0.949476	0.940175
STEMI_K_5	0.943367	0.936319	0.934349	0.942325	0.936498	0.939599	0.915679	0.945295	0.931108	NaN	0.937151	0.942855	0.933896	0.948954
STEMI_K_6	0.958878	0.945834	0.914024	0.915427	0.94425	0.93492	0.922036	0.942395	0.963023	0.937151	NaN	0.921149	0.947859	0.946741
STEMI_K_7	0.92938	0.922442	0.940908	0.940504	0.934416	0.935161	0.945656	0.942507	0.917925	0.942855	0.921149	NaN	0.917118	0.946297
STEMI_K_8	0.955298	0.958856	0.892626	0.908495	0.934671	0.909257	0.8964	0.931832	0.949476	0.933896	0.947859	0.917118	NaN	0.944815
STEMI_K_9	0.951208	0.935181	0.917432	0.940555	0.949013	0.936982	0.926073	0.958605	0.940175	0.948954	0.946741	0.946297	0.944815	NaN
