# Supplementary material for: Comparative Platelet Releasate Proteomic Profiling of Acute Coronary Syndrome versus Stable Coronary Artery Disease
Source: Front Cardiovasc Med. 2020 Jun 24;7:101. doi: 10.3389/fcvm.2020.00101 (PMC7328343; doi:10.3389/fcvm.2020.00101)
Supplement: Supplementary file 3 [file Table_3.xlsx]

## Sheet: Supplementary Table 3
All proteins identifed from the platelet releasate of 27 donors. Protein IDs were filtered to eliminate identifications from the reverse database, proteins only identified by site, and common contaminants. A protein was included if it was identified in at least 50% of sampes in at least one [STEMI (termed STEMI_S) or SAP (termed STEMI_K)] group. Protein IDs (UniProt identifiers), gene names, prot…
Protein IDs	Gene names	Protein names	Number of peptides identified	Of which unique	Peptide sequences	Sequence coverage (%)	Mol. weight (kDa)	PEP	MS/MS Count	Intensity	LFQ intensity STEMI_K_10	LFQ intensity STEMI_K_11	LFQ intensity STEMI_K_12	LFQ intensity STEMI_K_13	LFQ intensity STEMI_K_14	LFQ intensity STEMI_K_15	LFQ intensity STEMI_K_2	LFQ intensity STEMI_K_3	LFQ intensity STEMI_K_4	LFQ intensity STEMI_K_5	LFQ intensity STEMI_K_6	LFQ intensity STEMI_K_7	LFQ intensity STEMI_K_8	LFQ intensity STEMI_K_9	LFQ intensity STEMI_S_1	LFQ intensity STEMI_S_10	LFQ intensity STEMI_S_11	LFQ intensity STEMI_S_12	LFQ intensity STEMI_S_13	LFQ intensity STEMI_S_14	LFQ intensity STEMI_S_2	LFQ intensity STEMI_S_4	LFQ intensity STEMI_S_5	LFQ intensity STEMI_S_6	LFQ intensity STEMI_S_7	LFQ intensity STEMI_S_8	LFQ intensity STEMI_S_9
P04217	A1BG	Alpha-1B-glycoprotein	29	29	ATWSGAVIAGR, ATWSGAVIAGRDAVIR, CEGPIPDVTFEIIR, CIAPIEGAR, DAVIRCEGPIPDVTFEIIREGETK, FAIVREDR, GVIRGVTFIIR, GVIRGVTFIIRR, GVTFIIR, GVTFIIRR, HQFIITGDTQGR, IEIHVDGPPPRPQIR, IFFHINAVAIGDGGHYTCR, IIEITGPK, IRCIAPIEGAR, NGVAQEPVHIDSPAIK, RGEKEIIVPR, SGISTGWTQISK, SGISTGWTQISKIIEITGPK, SIPAPWISMAPVSWITPGIK, SSTSPDRIFFHINAVAIGDGGHYTCR, SWVPHTFESEISDPVEIIVAES, TDGEGAISEPSATVTIEEIAAPPPPVIMHHGESSQVIHPGNK, …	60.4	54.253	0	1761	208500000000	31.2155	31.4243	31.6231	31.8482	31.2008	31.1029	31.7676	31.6398	31.7818	31.8957	31.9034	30.8859	31.663	31.4439	32.2458	31.3087	31.441	31.5395	31.2949	31.8847	32.1619	31.2634	31.2061	31.8046	31.2307	31.6648	31.5795
P01023	A2M	Alpha-2-macroglobulin	108	93	AAQVTIQSSGTFSSK, AFQPFFVEITMPYSVIR, AGAFCISEDAGIGISSTASIR, AIGYINTGYQR, AIIAYAFAIAGNQDK, AIIAYAFAIAGNQDKR, AIIAYAFAIAGNQDKRK, ATVINYIPK, AVDQSVIIMKPDAEISASSVYNIIPEK, DIKPAIVK, DMYSFIEDMGIK, DNSVHWERPQKPK, DRSPCYGYQWVSEEHEEAHHTAYIVFSPSK, DTVIKPIIVEPEGIEK, DTVIKPIIVEPEGIEKETTFNSIICPSGGEVSEEISIK, EQAPHCICANGR, ETTFNSIICPSGGEVSEEISIK, ETTFNSIICPSGGEVSEEISIKIPPNVVEESAR, FEVQVTVPK, FQVDNNNR, FRVVSMDENF…	69.9	163.29	0	6833	1078800000000	34.0868	33.5521	33.9646	34.4972	34.523	34.3221	34.5901	34.5258	33.4159	33.998	34.2296	34.3201	34.3207	34.6062	33.0894	34.0337	34.4768	34.1967	34.959	33.9303	34.442	34.3808	33.3169	34.0921	33.3887	35.2438	34.6301
F5H5I5	ABCB9	ATP-binding cassette sub-family B member 9	1	1	SIIEDIR	10.8	7.4377	0.0015735	84	4572000000	23.7709	24.5898	26.6371	22.9782	23.9994	22.4584	24.9794	22.8929	24.4219	23.7371	25.0349	25.6693	24.2293	23.3803	NaN	23.6825	24.1641	21.7939	23.5063	NaN	NaN	23.8755	24.8926	24.7754	23.5466	23.4285	23.8951
P68133	ACTA1	Actin, alpha skeletal muscle	28	4	AGFAGDDAPR, AGFAGDDAPRAVFPSIVGRPR, AVFPSIVGR, AVFPSIVGRPR, DITDYIMK, DSYVGDEAQSK, DSYVGDEAQSKR, EITAIAPSTMK, EITAIAPSTMKIK, EIVRDIK, EIVRDIKEK, GIITIKYPIEHGIITNWDDMEKIWHHTFYNEIR, HQGVMVGMGQK, HQGVMVGMGQKDSYVGDEAQSK, HQGVMVGMGQKDSYVGDEAQSKR, IDIAGRDITDYIMK, IIAPPER, IIAPPERK, IKIIAPPER, IKIIAPPERK, IWHHTFYNEIR, MQKEITAIAPSTMK, RGIITIK, RGIITIKYPIEHGIITNWDDMEK, SYEIPDGQVITIGNER, SYEIPDGQVITIGNERFR,…	37.7	42.051	0	592	588640000000	30.836	30.3626	30.3626	30.6915	30.5857	29.8372	30.5973	30.77	30.4021	31.0396	31.0561	29.8779	31.1315	31.0034	29.0364	31.7398	30.8617	29.9862	30.5347	30.1464	29.6559	31.581	30.9813	30.5706	32.1977	30.6355	30.7803
P60709	ACTB	Actin, cytoplasmic 1	41	1	AGFAGDDAPR, AGFAGDDAPRAVFPSIVGRPR, AVFPSIVGR, AVFPSIVGRPR, CDVDIRK, CPEAIFQPSFIGMESCGIHETTFNSIMK, DDDIAAIVVDNGSGMCK, DITDYIMK, DIYANTVISGGTTMYPGIADR, DSYVGDEAQSK, DSYVGDEAQSKR, EITAIAPSTMK, EITAIAPSTMKIK, EIVRDIK, EIVRDIKEK, EKICYVAIDFEQEMATAASSSSIEK, FRCPEAIFQPSFIGMESCGIHETTFNSIMK, GYSFTTTAER, GYSFTTTAEREIVR, GYSFTTTAEREIVRDIK, HQGVMVGMGQK, HQGVMVGMGQKDSYVGDEAQSK, HQGVMVGMGQKDSYVGDEAQSKR, ICYVAI…	79.2	41.736	0	391	121230000000	28.2068	28.016	27.7852	NaN	29.0079	28.4606	28.6634	28.051	28.805	28.0062	29.0028	27.0818	24.0798	28.1811	26.99	29.1324	28.0302	27.7643	NaN	26.9217	26.7904	24.0578	28.1785	27.9609	28.9742	28.072	28.2328
P63261	ACTG1	Actin, cytoplasmic 2	41	1	AGFAGDDAPR, AGFAGDDAPRAVFPSIVGRPR, AVFPSIVGR, AVFPSIVGRPR, CDVDIRK, CPEAIFQPSFIGMESCGIHETTFNSIMK, DITDYIMK, DIYANTVISGGTTMYPGIADR, DSYVGDEAQSK, DSYVGDEAQSKR, EEEIAAIVIDNGSGMCK, EITAIAPSTMK, EITAIAPSTMKIK, EIVRDIK, EIVRDIKEK, EKICYVAIDFEQEMATAASSSSIEK, FRCPEAIFQPSFIGMESCGIHETTFNSIMK, GYSFTTTAER, GYSFTTTAEREIVR, GYSFTTTAEREIVRDIK, HQGVMVGMGQK, HQGVMVGMGQKDSYVGDEAQSK, HQGVMVGMGQKDSYVGDEAQSKR, ICYVAI…	79.2	41.792	0	8516	4919900000000	33.7526	33.682	33.0833	33.5718	33.75	33.4218	33.2263	33.6836	33.7453	33.5237	33.8298	32.8995	33.7973	33.4175	31.4487	34.7527	33.5991	33.2393	33.8455	32.7791	32.291	34.4486	33.7412	33.4746	34.9185	33.6068	33.7347
P12814	ACTN1	Alpha-actinin-1	70	40	AGTQIENIEEDFRDGIK, AIDFIASK, AIMTYVSSFYHAFSGAQK, ASFNHFDR, ASFNHFDRDHSGTIGPEEFK, ASIHEAWTDGK, ASIHEAWTDGKEAMIR, ATIPDADKER, DDPITNINTAFDVAEK, DGIGFCAIIHR, DIIIDPAWEK, DYETATISEIK, EAIERTEK, EGIIIWCQR, EIPPDQAEYCIAR, ETADTDTADQVMASFK, FAIQDISVEETSAK, GISQEQMNEFR, GYEEWIINEIR, GYEEWIINEIRR, HEAFESDIAAHQDR, HRPEIIDYGK, HTNYTMEHIR, IAIIGIHNEVSK, IASDIIEWIR, IASDIIEWIRR, ICDQWDNIGAITQK, IDHIAEK, IDHIA…	74	103.06	0	5486	572720000000	30.4566	29.884	28.5126	28.7183	29.9362	29.3483	29.2953	29.9478	29.2822	29.4109	29.7554	29.233	30.3368	29.9494	24.7476	31.16	29.693	28.5007	30.0837	28.4632	22.4818	30.7702	30.1995	29.323	30.6787	30.0966	30.142
P43652	AFM	Afamin	30	30	AESPEVCFNEESPK, AIPVTQYIK, DADPDTFFAK, DMVEYKDR, ESIINHFIYEVAR, FIVNIVK, FTFEYSR, GQCIINSNKDDRPK, HFQNIGKDGIK, HVCGAIIK, IAPQISTEEIVSIGEK, ICAMEGIPQK, ICFFYNK, IKHEITDEEIQSIFTNFANVVDK, IPNNVIQEK, IVKDMVEYKDR, IVQIYKDIIR, KSDVGFIPPFPTIDPEEK, KTDRFIVNIVK, RHPDISIPEIIR, RICFFYNK, RNPFVFAPTIITVAVHFEEVAK, RPCFESIK, RPCFESIKADK, SDVGFIPPFPTIDPEEK, TDRFIVNIVK, TINPAVDHCCK, TIPECSKIPNNVIQEK, VMNHICSK, VM…	46.7	69.068	9.6985e-265	743	44262000000	29.6861	30.2062	29.2262	29.6476	28.4734	28.6296	30.1874	29.685	29.5118	29.915	29.3665	29.95	29.6592	29.7953	29.6508	29.2148	29.1017	29.5087	29.3463	29.9635	30.1285	28.6105	29.1522	29.8931	28.458	30.1157	30.2338
P01019	AGT	Angiotensinogen	17	17	AAMVGMIANFIGFR, ADSQAQIIISTVVGVFTAPGIHIK, AIQDQIVIVAAK, AIQDQIVIVAAKIDTEDKIR, ANAGKPKDPTFIPAPIQAK, DPTFIPAPIQAK, FMQAVTGWK, IDAHKVISAIQAVQGIIVAQGR, IDRFMQAVTGWK, IDTEDKIR, IQAIIGVPWK, IQAIIGVPWKDK, SIDFTEIDVAAEK, SIDFTEIDVAAEKIDR, TSPVDEK, VEGITFQQNSINWMK, VISAIQAVQGIIVAQGR	32.6	53.154	4.1031e-190	570	62055000000	27.8056	NaN	29.3701	28.1325	28.3637	27.9418	27.9846	28.111	27.023	28.2633	27.8054	28.5817	27.6899	27.9231	28.0635	27.904	28.2967	28.3686	28.4583	28.2086	26.9682	28.4771	27.3655	28.1247	27.2686	27.9143	28.3929
P02765	AHSG	Alpha-2-HS-glycoprotein	10	10	AQIVPIPPSTYVEFTVSGTDCVAK, AQIVPIPPSTYVEFTVSGTDCVAKEATEAAK, CNIIAEK, EHAVEGDCDFQIIK, EHAVEGDCDFQIIKIDGK, FSVVYAK, HTFMGVVSIGSPSGEVSHPR, HTINQIDEVK, IDGKFSVVYAK, TVVQPSVGAAAGPVVPPCPGR	31.1	39.324	0	1033	128300000000	30.7044	30.8571	30.0916	30.7274	29.5988	30.0084	31.078	31.2857	30.6393	30.8846	30.2891	30.9142	30.5994	31.1349	31.984	30.1927	30.4814	30.9019	30.1652	30.994	32.1503	30.1579	29.8525	30.1432	29.8924	31.1812	31.0772
P02768	ALB	Serum albumin	129	123	AACIIPK, AACIIPKIDEIR, AACIIPKIDEIRDEGK, AAFTECCQAADK, AAFTECCQAADKAACIIPK, ADDKETCFAEEGK, ADDKETCFAEEGKK, AEFAEVSK, AEFAEVSKIVTDITK, AFKAWAVAR, AIVIIAFAQYIQQCPFEDHVK, AIVIIAFAQYIQQCPFEDHVKIVNEVTEFAK, ASSAKQRIK, ATKEQIK, ATKEQIKAVMDDFAAFVEK, AVMDDFAAFVEK, AVMDDFAAFVEKCCK, CCAAADPHECYAK, CCAAADPHECYAKVFDEFKPIVEEPQNIIK, CCKADDKETCFAEEGK, CCTESIVNR, CCTESIVNRRPCFSAIEVDETYVPK, DAHKSEVAHR, DAHKSEVAHRF…	94.9	69.366	0	43312	31083000000000	38.7798	39.0804	38.5126	38.9196	37.9135	38.6235	38.7012	38.9803	38.5152	38.9212	38.1911	39.0964	38.6874	38.6334	39.3439	38.8345	38.5027	39.2396	38.6772	39.1052	39.1768	38.4604	38.6746	38.8254	38.535	38.9581	39.1711
P04075	ALDOA	Fructose-bisphosphate aldolase A	31	26	AAQEEYVK, AAQEEYVKR, ADDGRPFPQVIK, AIANSIACQGK, AIQASAIK, AISDHHIYIEGTIIK, AISDHHIYIEGTIIKPNMVTPGHACTQK, CPIIKPWAITFSYGR, EISDIAHR, FSHEEIAMATVTAIR, FSHEEIAMATVTAIRR, GGVVGIKVDK, GIIAADESTGSIAK, GIIAADESTGSIAKR, GVVPIAGTNGETTTQGIDGISER, IGEHTPSAIAIMENANVIAR, IQSIGTENTEENRR, KEISDIAHR, PWAITFSYGR, PYQYPAITPEQK, PYQYPAITPEQKK, RAIANSIACQGK, RCQYVTEK, RIQSIGTENTEENRR, SKGGVVGIKVDK, TVPPAVTGITFISGGQS…	86.8	39.42	0	2410	211790000000	28.8825	28.6266	27.4717	28.7158	28.5424	27.8838	27.1939	28.3302	28.2825	28.0297	28.666	27.0304	29.0694	28.215	25.078	29.2091	28.0563	27.623	28.4778	27.4888	26.4977	29.4223	28.6206	28.0304	30.2319	27.9466	28.3131
P02760	AMBP	Protein AMBP	14	13	AFIQIWAFDAVK, AFIQIWAFDAVKGK, APQIRETIIQDFR, ECIQTCR, ETIIQDFR, EYCGVPGDGDEEIIR, EYCGVPGDGDEEIIRFSN, HHGPTITAK, IYGRAPQIR, KFSRHHGPTITAK, TVAACNIPIVR, TVAACNIPIVRGPCR, VVAQGVGIPEDSIFTMADR, WYNIAIGSTCPWIK	33.2	38.999	1.4329e-71	506	27364000000	28.8807	28.6308	29.4038	28.9714	28.8937	28.2113	28	28.2834	28.0342	28.7031	27.6155	29.0448	28.3961	28.5433	29.3244	28.4505	27.081	29.0186	27.9509	28.7008	29.4803	28.6654	28.7085	29.536	28.6004	28.9995	29.0605
P02743	APCS	Serum amyloid P-component	6	6	AYSIFSYNTQGR, DNEIIVYK, DNEIIVYKER, GYVIIKPIVWV, IVIGQEQDSYGGKFDR, VGEYSIYIGR	26.5	25.387	8.65e-59	93	6929300000	28.3789	28.5512	27.2617	26.375	28.0962	25.1132	26.5268	28.3066	27.8726	28.2241	25.5721	27.3523	28.0698	27.5347	25.5621	26.6755	27.1527	24.4776	27.1772	26.0889	25.2447	27.9084	28.5885	28.3925	26.8733	27.1186	26.6055
P02647	APOA1	Apolipoprotein A-I	58	57	AEIQEGAR, AHVDAIR, AHVDAIRTHIAPYSDEIR, AHVDAIRTHIAPYSDEIRQR, AKPAIEDIR, AKPAIEDIRQGIIPVIESFK, AKVQPYIDDFQK, AKVQPYIDDFQKK, ARAHVDAIR, ARAHVDAIRTHIAPYSDEIR, ATEHISTISEK, DIATVYVDVIK, DIATVYVDVIKDSGR, DIATVYVDVIKDSGRDYVSQFEGSAIGK, DIEEVKAK, DIEEVKAKVQPYIDDFQK, DSGRDYVSQFEGSAIGK, DSGRDYVSQFEGSAIGKQINIK, DYVSQFEGSAIGK, ENGGARIAEYHAK, EQIGPVTQEFWDNIEK, EQIGPVTQEFWDNIEKETEGIR, EQIGPVTQEFWDNIEKETEGIRQEM…	85.8	30.777	0	5121	1714100000000	34.3172	34.2302	34.9909	35.5854	34.4298	35.1296	34.5166	35.0249	34.0643	34.7675	34.6906	34.8551	34.473	34.1073	35.617	35.1759	34.4651	35.9328	34.7052	35.4403	35.7291	34.4984	33.9952	34.4523	32.6353	34.4534	34.8071
P02652	APOA2	Apolipoprotein A-II	9	9	EPCVESIVSQYFQTVTDYGK, EPCVESIVSQYFQTVTDYGKDIMEK, EQITPIIK, KAGTEIVNFISYFVEIGTQPATQ, SKEQITPIIK, SKEQITPIIKK, SPEIQAEAK, SPEIQAEAKSYFEK, VKSPEIQAEAK	74	11.175	4.3507e-287	562	160040000000	32.0047	31.7861	31.062	32.0892	30.9519	31.4097	31.4416	32.008	31.5893	31.6504	31.2477	31.0278	31.2395	31.3394	32.9564	31.9957	30.88	33.0002	30.6534	31.8822	32.9267	31.1895	31.2119	30.7716	30.025	31.3414	31.7117
P06727	APOA4	Apolipoprotein A-IV	49	49	AIVQQMEQIR, AIVQQMEQIRQK, AKIDQNVEEIK, AKIDQNVEEIKGR, ARISASAEEIR, ARISASAEEIRQR, EAVEHIQK, ENADSIQASIRPHADEIK, GRITPYADEFK, IAPIAEDVR, IAPIAEDVRGNIR, IAPIAEDVRGNIRGNTEGIQK, IDQNVEEIKGR, IDQTVEEIR, IDQTVEEIRR, IEPYADQIR, IGDNIREIQQR, IGDNIREIQQRIEPYADQIR, IGEVNTYAGDIQK, IGPHAGDVEGHISFIEK, IGPHAGDVEGHISFIEKDIRDK, IIPHANEVSQK, IIPHANEVSQKIGDNIR, IKEEIGKEIEEIR, INHQIEGITFQMK, INHQIEGITFQMKK, ISASAEE…	76.5	45.398	0	1082	80541000000	29.7637	29.9556	30.8144	31.3846	31.1461	30.5972	30.8435	30.2389	29.7721	30.4926	30.4585	30.5162	29.6139	30.0046	32.7095	30.407	29.8905	29.9215	29.238	31.1014	32.2901	30.4505	30.0715	29.3644	28.8946	30.5036	31.0533
P04114	APOB	Apolipoprotein B-100	203	203	AAIGKIPQQANDYINSFNWER, AAIQAIR, AAIQAIRK, AASGTTGTYQEWKDK, ADSVVDIISYNVQGSGETTYDHK, AEPIAFTFSHDYK, AGHIAWTSSGK, AHIDIAGSIEGHIR, AIVDTIK, AIVEQGFTVPEIK, AIYWVNGQVPDGVSK, AQIPIIR, ASGSIPYTQTIQDHINSIK, ATFQTPDFIVPITDIR, ATGVIYDYVNK, ATGVIYDYVNKYHWEHTGITIR, ATGVIYDYVNKYHWEHTGITIREVSSK, ATIYAISHAVNNYHK, AVSMPSFSIIGSDVR, DAVEKPQEFTIVAFVK, DFSAEYEEDGKYEGIQEWEGK, DFSIWEK, DIKVEDIPIAR, DKDQEVIIQTFIDDASPGD…	43.5	515.6	0	4670	395700000000	31.0417	31.9562	32.4699	32.3833	32.3671	32.1053	32.3709	31.9844	30.9217	32.0616	31.4682	32.9388	31.2174	31.7427	32.5555	31.606	32.5752	32.0976	32.1284	32.7217	32.6418	31.2086	31.3831	31.6964	31.2663	31.6373	32.0778
K7ERI9	APOC1	Apolipoprotein C-I	8	8	AREIISR, EFGNTIEDK, EFGNTIEDKAR, EFGNTIEDKAREIISR, EWFSETFQK, IKEFGNTIEDK, IKEFGNTIEDKAR, MREWFSETFQK	37.7	8.647	7.3922e-54	219	22068000000	25.0846	27.5665	28.458	29.1269	27.6288	29.6555	28.4164	27.1933	24.1341	27.3303	26.7264	27.5217	26.415	26.6469	31.1791	27.6623	27.488	30.0743	28.3676	29.5412	31.0084	26.0644	25.2515	26.423	24.9699	27.3505	27.9965
P02655	APOC2	Apolipoprotein C-II	5	5	ESISSYWESAK, IRDIYSK, TAAQNIYEK, TYIPAVDEK, TYIPAVDEKIRDIYSK	35.6	11.284	5.9584e-35	47	4217800000	NaN	24.589	26.7278	26.9482	25.3932	22.0618	21.9156	20.2079	22.3119	24.2188	23.0923	25.3251	23.9859	25.7064	29.6799	22.3793	24.2301	25.9794	23.0867	27.7343	29.7082	NaN	23.9592	23.7357	21.249	NaN	24.8831
P02656	APOC3	Apolipoprotein C-III	5	5	DAISSVQESQVAQQAR, FSEFWDIDPEVRPTSAVAA, GWVTDGFSSIK, GWVTDGFSSIKDYWSTVK, GWVTDGFSSIKDYWSTVKDK	55.6	10.852	5.341e-94	156	21218000000	25.7826	27.8344	28.9802	29.286	27.7152	NaN	28.098	27.2195	27.2746	27.2322	29.0889	26.4627	25.1384	27.1609	31.1216	26.0511	26.7242	28.744	27.0328	28.7814	30.943	25.9888	25.0808	25.8095	24.8068	24.1532	27.079
P05090	APOD	Apolipoprotein D	11	11	IKVINQEIR, IPTTFENGR, KMTVTDQVNCPK, KMTVTDQVNCPKIS, MTVTDQVNCPKIS, NIITSNNIDVK, NIITSNNIDVKK, NPNIPPETVDSIK, VINQEIR, WYEIEKIPTTFENGR, YIGRWYEIEK	34.9	21.275	3.3648e-75	173	12800000000	27.3368	27.7629	28.3348	28.3325	28.0044	29.1428	27.9553	28.0928	27.2056	28.1645	26.9863	28.9101	26.3103	27.8581	29.6212	28.1225	28.3262	29.2681	28.6063	28.5954	28.8945	28.5439	27.3862	27.2694	25.0392	27.8567	28.274
P02649	APOE	Apolipoprotein E	27	27	AATVGSIAGQPIQER, AIMDETMK, AIMDETMKEIK, AKIEEQAQQIR, AQAWGERIR, ARMEEMGSR, AYKSEIEEQITPVAEETR, AYKSEIEEQITPVAEETRAR, DADDIQKR, DRIDEVKEQVAEVR, EGAERGISAIRER, GEVQAMIGQSTEEIR, GISAIRER, IASHIRK, IAVYQAGAR, IGADMEDVCGR, IGPIVEQGR, IGPIVEQGRVR, IIRDADDIQK, IIRDADDIQKR, IQAEAFQAR, RIAVYQAGAR, SEIEEQITPVAEETR, SWFEPIVEDMQR, VQAAVGTSAAPVPSDNH, WEIAIGR, WVQTISEQVQEEIISSQVTQEIR	73.8	36.154	5.182e-294	467	26113000000	25.4287	27.9839	28.8165	28.0096	28.3372	27.8817	27.9985	27.1424	26.1531	27.6684	27.893	26.68	28.0249	27.5565	28.9919	26.7706	26.6628	28.4871	27.5654	28.7672	29.6244	26.852	26.425	27.1384	25.239	27.8399	27.9434
P02749	APOH	Beta-2-glycoprotein 1	16	16	ATFGCHDGYSIDGPEEIECTK, ATVVYQGER, ATVVYQGERVK, CPFPSRPDNGFVNYPAKPTIYYK, EHSSIAFWK, EHSSIAFWKTDASDVKPC, FICPITGIWPINTIK, KATVVYQGER, KATVVYQGERVK, KCSYTEDAQCIDGTIEVPK, NGMIHGDK, NGMIHGDKVSFFCK, TCPKPDDIPFSTVVPIK, TFYEPGEEITYSCK, TFYEPGEEITYSCKPGYVSR, VCPFAGIIENGAVR	50.1	38.298	0	999	86135000000	29.5075	29.5246	30.5593	30.1266	30.0627	30.5616	30.7576	30.3838	29.897	30.036	30.2578	30.0734	29.5913	30.3744	31.0497	29.0643	30.137	30.2738	29.8924	30.193	30.9766	29.1578	29.0258	29.6167	29.1761	30.001	30.0647
O14791-3	APOL1	Apolipoprotein L1	6	6	ANIQSVPHASASRPR, INIINNNYK, VAQEIEEKINIINNNYK, VNEPSIIEMSR, VTEPISAESGEQVER, VTEPISAESGEQVERVNEPSIIEMSR	15.3	42.158	1.3419e-49	29	2205900000	23.8267	24.0767	25.6936	25.5967	26.1313	25.9758	24.7971	25.4909	24.1124	23.7161	23.7834	24.8638	23.8128	24.2551	24.441	24.961	23.4024	24.6855	23.4317	25.9978	25.8232	23.2265	NaN	22.7686	NaN	24.0248	24.1395
O95445-2	APOM	Apolipoprotein M	6	6	AFIITPR, FIIYNRSPHPPEK, KWIYHITEGSTDIR, SITSCIDSK, SPHPPEK, WIYHITEGSTDIR	37.1	13.051	3.5899e-20	58	3538200000	25.866	25.7984	26.6061	26.5294	26.0275	26.0924	26.1296	26.7576	26.0328	26.8425	25.8361	25.5867	25.3551	25.6424	27.9829	26.385	26.3087	27.1165	26.1686	26.3723	26.8997	25.1771	24.7979	26.2206	23.5207	25.4869	26.1068
P05067-11	APP	Amyloid beta A4 protein	34	32	AVIQHFQEK, AVIQHFQEKVESIEQEAANER, AVIQHFQEKVESIEQEAANERQQIVETHMAR, CAPFFYGGCGGNR, CIVGEFVSDAIIVPDK, DRQHTIK, EQNYSDDVIANMISEPR, EVCSEQAETGPCR, EWEEAER, GITTRPGSGITNIK, GITTRPGSGITNIKTEEISEVK, HDSGYEVHHQK, HVFNMIK, HVFNMIKK, IAIENYITAIQAVPPRPR, INMHMNVQNGK, INMHMNVQNGKWDSDPSGTK, ISYGNDAIMPSITETK, KAVIQHFQEK, KAVIQHFQEKVESIEQEAANER, MDVCETHIHWHTVAK, MSQVMREWEEAER, QQIVETHMAR, RIAIENYITAIQAVPPRPR, S…	39	84.52	0	4564	582820000000	28.3898	29.713	28.2524	26.5754	27.7524	26.9099	28.3648	27.4692	29.448	28.3709	29.0155	26.9914	29.3842	27.7732	NaN	27.5295	29.0531	27.7572	28.9762	28.4459	25.2514	28.9226	28.9076	29.097	28.7986	29.4058	28.4626
P52566	ARHGDIB	Rho GDP-dissociation inhibitor 2	17	17	APEPHVEEDDDDEIDSK, APEPHVEEDDDDEIDSKINYKPPPQK, APNVVVTR, ATFMVGSYGPRPEEYEFITPVEEAPK, DIVSGIK, EIQEMDKDDESIIK, ETIVIKEGSEYR, INYKPPPQK, ITIVCESAPGPITMDITGDIEAIKK, SFFTDDDKQDHISWEWNISIK, SFFTDDDKQDHISWEWNISIKK, SIKEIQEMDKDDESIIK, TGVKVDK, TIIGDGPVVTDPK, TIIGDGPVVTDPKAPNVVVTR, VNRDIVSGIK, YVQHTYR	86.1	22.988	2.6834e-273	852	63968000000	26.5625	27.5042	25.5241	25.4487	25.5	24.9438	24.7052	25.5599	26.7013	26.3762	26.271	NaN	27.4487	25.7344	NaN	26.8141	26.5891	25.0123	26.9795	NaN	NaN	27.2042	26.7192	25.8092	27.338	26.3072	26.6897
O15145	ARPC3	Actin-related protein 2/3 complex subunit 3	5	5	DTDIVDEAIYYFK, ETKDTDIVDEAIYYFK, IIGNMAIIPIR, PAYHSSIMDPDTK, VFDPQNDKPSK	28.7	20.546	2.1841e-25	144	10973000000	NaN	23.2594	22.9187	23.2873	NaN	NaN	NaN	23.1811	NaN	23.8127	NaN	23.0292	22.8072	22.7421	NaN	24.1248	23.1888	22.8323	23.1287	22.7168	22.2017	27.0576	23.0906	22.9735	NaN	23.1952	23.1988
O75882-3	ATRN	Attractin	1	1	ITITPWVGIR	0.8	133.7	3.6838e-07	24	775620000	NaN	NaN	23.8657	24.3063	NaN	NaN	24.0584	NaN	NaN	NaN	NaN	24.8162	24.1199	25.7102	NaN	NaN	25.272	NaN	25.1347	24.8525	24.7207	NaN	24.5293	24.6097	NaN	NaN	25.4045
P25311	AZGP1	Zinc-alpha-2-glycoprotein	16	16	AGEVQEPEIR, AREDIFMETIK, AYIEEECPATIR, AYIEEECPATIRK, CIAYDFYPGK, EIPAWVPFDPAAQITK, HVEDVPAFQAIGSINDIQFFR, HVEDVPAFQAIGSINDIQFFRYNSK, IDVHWTR, NIIDRQDPPSVVVTSHQAPGEK, QDPPSVVVTSHQAPGEK, SQPMGIWR, SSGAFWK, YSITYIYTGISK, YYYDGKDYIEFNK, YYYDGKDYIEFNKEIPAWVPFDPAAQITK	51.7	34.258	2.2204e-227	614	44819000000	29.8322	29.0813	30.1014	29.5381	29.4755	28.7619	29.8725	30.0131	29.7948	29.4991	29.0278	29.524	29.2698	29.7133	30.4558	29.4522	29.2918	29.351	29.4769	29.2689	29.5189	29.4257	29.2909	29.3703	28.3896	29.1341	29.7596
P61769	B2M	Beta-2-microglobulin	6	6	HPAENGK, IEKVEHSDISFSK, NGERIEKVEHSDISFSK, SNFINCYVSGFHPSDIEVDIIK, VEHSDISFSK, VNHVTISQPK	47.1	13.714	7.034e-115	828	80381000000	25.9804	26.8418	26.5354	25.7909	27.4346	24.7489	26.2369	26.0879	27.4918	24.8511	26.6388	24.5477	27.307	26.9038	24.2535	26.0111	26.6577	25.3857	26.2072	25.7994	24.3368	27.2596	26.0398	26.1125	26.2141	26.4424	26.7893
P43251-4	BTD	Biotinidase	3	3	ISSGIVTAAIYGR, SHIIIAQVAK, TSIYPFIDFMPSPQVVR	7.6	58.913	8.5005e-08	6	602200000	23.6709	NaN	23.9269	23.9128	23.4453	NaN	24.0803	23.8517	23.7129	25.2356	23.4078	24.4011	23.3187	23.2494	22.7636	24.1895	23.728	23.7151	23.3659	NaN	NaN	23.6517	NaN	23.3247	NaN	24.1668	23.5358
P02745	C1QA	Complement C1q subcomponent subunit A	4	4	DQPRPAFSAIRR, KGHIYQGSEADSVFSGFIIFPSA, PAFSAIR, SIGFCDTTNK	18.4	26.016	2.0269e-12	11	456480000	NaN	NaN	23.213	23.0005	23.1833	23.0779	23.7136	23.7138	23.4131	NaN	23.4321	24.1486	NaN	22.456	25.0702	23.4805	22.4241	24.0241	22.1128	24.069	25.5388	24.6031	21.5289	NaN	23.9458	24.1092	24.0893
A0A0A0MSV6	C1QB	Complement C1q subcomponent subunit B	7	7	DQTIRFDHVITNMNNNYEPR, FDHVITNMNNNYEPR, GNICVNIMR, IAFSATR, IEQGENVFIQATDK, TINVPIRR, VPGIYYFTYHASSR	31.4	24.117	2.906e-56	128	8342300000	26.4798	26.7664	27.812	27.6276	27.4406	28.1274	27.4139	26.8624	25.4204	26.5495	26.7524	27.0696	26.6371	26.8259	28.4496	26.644	27.9225	27.6415	25.7219	27.8784	28.5683	26.4569	23.2102	25.9949	24.8953	27.1757	27.4006
P02747	C1QC	Complement C1q subcomponent subunit C	4	4	FNAVITNPQGDYDTSTGK, FQSVFTVTR, QTHQPPAPNSIIR, TNQVNSGGVIIR	21.2	25.773	1.8879e-22	45	3024600000	25.3948	25.6136	26.8544	26.3866	27.0375	25.3361	26.8009	26.8329	24.8392	25.9423	26.9573	25.7083	25.6591	26.7507	NaN	26.167	26.3387	26.4328	25.7596	26.6625	27.7512	NaN	25.0045	NaN	24.7296	26.3603	26.5271
F5H2D0	C1R	Complement C1r subcomponent	8	8	FVRIPVANPQACENWIR, IPVANPQACENWIR, IVFQQFDIEPSEGCFYDYVK, MGNFPWQVFTNIHGR, TIDEFTIIQNIQPQYQFR, VINYVDWIKK, VINYVDWIKKEMEEED, WIITAAHTIYPK	14.6	76.613	1.0185e-75	43	3675400000	26.5839	24.9566	26.7321	26.401	24.0647	NaN	27.0086	26.9006	25.3501	26.7041	26.9841	NaN	25.1603	26.6371	28.6768	25.0903	26.9	25.9217	26.4135	26.2312	28.7299	25.1914	25.0356	25.4277	24.7276	26.1437	26.35
F8WCZ6	C1S	Complement C1s subcomponent	10	10	AARIPVAPIRK, EVKVEKPTADAEAYVFTPNMICAGGEK, IIEVPEGR, IIEVPEGRTNFDNDIAIVR, IIGGSDADIK, IPVAPIRK, MITPEHVFIHPGWK, NYVDWIMK, SNAIDIIFQTDITGQK, TNFDNDIAIVR	20.2	57.519	1.5324e-51	148	11802000000	27.6995	27.4975	27.5305	27.5131	25.9827	27.0642	27.973	27.525	27.7592	28.0396	27.3701	26.6276	27.5595	27.514	28.8042	27.0071	27.9227	27.8038	27.4001	27.5401	28.7986	26.9453	26.9641	27.5736	26.7661	27.7771	27.6247
B4DQI1	C2	Complement C2	12	3	AIHQVFEHMIDVSK, AVISPGFDVFAK, DFHINIFR, GAIISDQWVITAAHCFR, HAFIIQDTK, HAIIIITDGK, IIGMETMAWQEIR, KNQGIIEFYGDDIAIIK, SKVPPPRDFHINIFR, SQWGKEFIIEK, TPWHVTIKPK, VIMSVINDNSR	27.5	56.466	1.4348e-54	9	1198200000	NaN	23.5733	23.4037	23.4176	24.1093	23.8543	24.3067	23.5324	22.7036	24.4859	NaN	24.1476	23.267	23.5919	NaN	23.3869	25.4172	23.3235	24.0173	23.7886	26.0734	23.9482	24.3402	24.4141	23.4917	24.3115	23.494
P01024	C3	Complement C3	152	139	AAVYHHFISDGVR, AAVYHHFISDGVRK, ACEPGVDYVYK, ACEPGVDYVYKTR, ADIGCTPGSGK, ADIGCTPGSGKDYAGVFSDAGITFTSSSGQQTAQR, AEDIVGK, AEDIVGKSIYVSATVIIHSGSDMVQAER, AFSDRNTIIIYIDK, AGDFIEANYMNIQR, AKDQITCNK, AKDQITCNKFDIK, APSTWITAYVVK, ASHIGIAR, AVIYNYR, AYYENSPQQVFSTEFEVK, CAEENCFIQK, DAPDHQEINIDVSIQIPSR, DFDFVPPVVR, DICEEQVNSIPGSITK, DQITCNKFDIK, DSCVGSIVVK, DSITTWEIIAVSMSDKK, DTWVEHWPEEDECQDEENQK, DYAGVFSDAGI…	78.1	187.15	0	11811	1572200000000	33.8392	33.9391	34.6991	34.7358	34.4795	34.6763	34.5985	34.1467	33.8003	34.9829	34.6043	34.6175	34.0389	34.8174	34.3358	34.018	34.8754	34.6708	34.5861	35.1217	34.8004	34.021	33.6106	33.9976	33.2861	34.2972	34.5918
A0A0G2JPR0	C4A	Complement C4-A	114	1	AAANQMRNFIVR, AACAQINDFIQEYGTQGCQV, ADGSYAAWISR, AEFQDAIEK, AEFQDAIEKINMGITDIQGIR, AEMADQAAAWITR, AIEIIQEEDIIDEDDIPVR, ANSFIGEK, ASAGIIGAHAAAITAYAITITK, AVGSGATFSHYYYMIISR, CSVFYGAPSK, DFAIISIQVPIK, DFAIISIQVPIKDAK, DHAVDIIQK, DHAVDIIQKGYMR, DKGQAGIQR, DSSTWITAFVIK, EAPKVVEEQESR, EAPKVVEEQESRVHYTVCIWR, ECVGFEAVQEVPVGIVQPASATIYDYYNPERR, EEIVYEINPIDHR, EFHIHIR, EGAIHREEIVYEINPIDHR, EMSGSPASGIPVK, E…	62.2	192.87	0	4182	336180000000	32.2595	32.1446	33.2358	32.8793	32.8585	33.0057	32.6154	32.0305	32.5981	33.2507	31.5593	32.6598	32.4189	32.3237	32.6352	32.3874	32.8971	32.7258	32.3111	32.9314	33.5266	31.9204	31.9271	32.1407	31.9401	32.0437	32.7779
P0C0L5	C4B	Complement C4-B	114	1	AAANQMRNFIVR, AACAQINDFIQEYGTQGCQV, ADGSYAAWISR, AEFQDAIEK, AEFQDAIEKINMGITDIQGIR, AEMADQAAAWITR, AIEIIQEEDIIDEDDIPVR, ASAGIIGAHAAAITAYAITITK, AVGSGATFSHYYYMIISR, CSVFYGAPSK, DFAIISIQVPIK, DFAIISIQVPIKDAK, DHAVDIIQK, DHAVDIIQKGYMR, DKGQAGIQR, EAPKVVEEQESR, EAPKVVEEQESRVHYTVCIWR, ECVGFEAVQEVPVGIVQPASATIYDYYNPERR, EEIVYEINPIDHR, EFHIHIR, EGAIHREEIVYEINPIDHR, EMSGSPASGIPVK, EPFISCCQFAESIR, EVYMPSSIF…	63.3	192.75	0	153	17763000000	29.113	27.8034	28.8742	28.5065	29.5934	27.9363	29.0148	28.2177	29.4301	29.3361	28.4734	28.219	27.8145	28.9166	28.75	28.2639	28.451	28.3391	27.8657	28.8232	29.2878	27.5915	27.7414	28.2365	27.7169	27.8477	28.4497
P04003	C4BPA	C4b-binding protein alpha chain	23	23	AICRKPEIVNGR, EDVYVVGTVIR, FSAICQGDGTWSPR, GSSVIHCDADSK, GVGWSHPIPQCEIVK, GYIIVGQAK, IAHGHYK, IMQCIPNPEDVK, INNGEITQHR, INNGEITQHRK, ISCSYSHWSAPAPQCK, ISIEIEQIEIQR, ITCRKPDVSHGEMVSGFGPIYNYK, KPDVSHGEMVSGFGPIYNYK, KPDVSHGEMVSGFGPIYNYKDTIVFK, KPEIVNGR, MAIEVYK, MAIEVYKISIEIEQIEIQRDSAR, RIMQCIPNPEDVK, TWYPEVPKCEWETPEGCEQVITGK, WTPYQGCEAICCPEPK, YRCHPGYKPTTDEPTTVICQK, YTCIPGYVR	40.7	67.033	5.2171e-276	355	23344000000	28.9757	28.4666	28.855	29.7784	29.2408	29.519	28.6614	28.6262	28.8788	28.969	29.314	29.2271	28.4819	29.2232	29.9411	27.9194	29.2825	29.7241	29.021	29.5892	30.2797	28.7762	28.3682	29.057	26.8083	29.1032	28.9484
P01031	C5	Complement C5	38	38	AFDICPIVK, AFTECCVVASQIR, AIIVGEHINIIVTPK, AIVEGVDQIFTDYQIK, ATIIDIYK, DINYVNPVIK, DVFIEMNIPYSVVR, EGMISIMSYR, EISYYSIEDINNK, EYVIPHFSVSIEPEYNFIGYK, FQNSAIITIQPK, FSYSSGHVHISSENK, FWKDNIQHK, GGSASTWITAFAIR, GIYGTISR, IDTAIIK, IDTQDIEASHYR, IIHFGTR, IKEGMISIMSYR, INIVATPIFIKPGIPYPIK, IPIDIVPK, IQGTIPVEAR, ITHYNYIIISK, IVACASYKPSR, KAFDICPIVK, KIEEIAAK, MVETTAYAIITSINIK, SIVSAIKR, SYFPESWIWEVHIVPR,…	24.8	188.3	4.24e-163	671	36436000000	27.6022	27.743	29.2447	28.9603	28.6451	28.4497	28.3606	28.1847	27.4458	28.9117	27.8054	28.5004	28.0934	28.5001	29.2167	28.3533	29.335	28.7561	28.7029	29.0079	29.3713	28.225	27.6594	28.0396	27.923	28.4301	28.5875
P13671	C6	Complement component C6	13	13	AINHIPIEYNSAIYSR, AKDIHISDVFIK, DIHISDVFIK, GEVIDNSFTGGICK, GGRSEYGAAIAWEK, HEGSFIQGAEK, HRQIVVDK, IGESIEITCPK, KMEIIHPGK, RSENINHNSAFK, SEYGAAIAWEK, TINICEVGTIR, VPANIENVGFEVQTAEDDIKTDFYK	15.3	104.79	2.1729e-57	104	7328500000	23.8165	26.0555	26.4691	26.6772	24.8676	24.8371	24.914	25.6436	25.1534	24.7593	25.0912	24.749	26.6882	27.0764	27.3588	25.398	25.7309	26.8748	25.3653	27.3098	28.3055	25.3411	25.1143	26.3791	25.4695	26.3003	25.8794
P10643	C7	Complement component C7	13	13	DGFVQDEGTMFPVGK, FSSHGCKEIENAIK, IACVIPVIMDGIQSHPQKPFYTVGEK, IIDQYGTHYIQSGSIGGEYR, ISGNVISYTFQVK, ITPIYEIVK, MHVIHCQGR, RIIPITVCK, SSGWHFVVK, SYTSHTNEIHK, VIFYVDSEK, WIVGEMHCQK, YSAWAESVTNIPQVIK	20.2	93.517	7.4822e-80	92	5253700000	25.6641	26.4964	27.0082	27.4699	26.6765	25.7757	27.5932	26.9871	25.158	26.4981	26.4794	25.2081	26.8124	27.2228	26.5945	24.9073	27.192	27.2071	27.3624	26.7881	27.9904	27.4733	25.6434	25.4261	25.3749	26.6577	27.1624
P07357	C8A	Complement component C8 alpha chain	10	10	AIDQYIMEFNACR, AKMESIGITSR, AMAVEDIISR, HTSIGPIEAK, INVGGGISGDHCK, KPYNFIK, MESIGITSR, SIIQPNK, YFRKPYNFIK, YNPVVIDFEMQPIHEVIR	15.8	65.163	1.0769e-86	165	9492500000	24.4433	26.6242	25.888	26.9959	27.1324	25.8665	26.6942	26.6435	24.7188	26.7688	25.9123	25.9322	26.9684	27.2133	28.2818	23.838	26.8595	27.1516	25.7045	27.2791	28.5942	26.2066	25.7484	25.5318	NaN	26.3205	25.5222
F5GY80	C8B	Complement component C8 beta chain	10	10	DTMVEDIVVIVR, GIINEIKDR, IPGIFEIGISSQSDR, IPGIFEIGISSQSDRGK, SDIEVAHYK, SGFSFGFK, SIMIHYEFIQR, SVFIHAR, VKVEPIYEIVTATDFAYSSTVR, YYAGGCSPHYIINTR	20.8	60.04	2.0582e-46	105	6669000000	24.8991	23.3022	24.4002	27.7425	25.5429	27.0026	25.1495	24.8408	24.6958	26.5242	25.4147	25.7321	25.7389	25.4735	25.6842	24.2814	26.7607	27.2892	25.8966	25.8572	26.9134	25.4129	23.9859	24.7613	24.1676	26.1424	26.5999
P07360	C8G	Complement component C8 gamma chain	7	7	AEATTIHVAPQGTAMAVSTFR, FIQEQGHR, RPASPISTIQPK, SIPVSDSVISGFEQR, VQEAHITEDQIFYFPK, YGFCEAADQFHVIDEVR, YGFCEAADQFHVIDEVRR	44.6	22.277	2.2072e-90	70	5142400000	25.2283	NaN	25.1841	26.098	25.991	25.8531	26.0022	25.7748	25.6973	25.4071	25.2362	24.7934	25.1771	26.0249	27.3487	NaN	25.4699	NaN	25.5263	26.3589	27.2168	24.2653	25.8797	NaN	NaN	25.112	25.5709
P02748	C9	Complement component C9	15	12	AIEDYINEFSVR, AIEDYINEFSVRK, DRDGNTITYYR, FEGIACEISK, GEIHIGR, ISPIYNIVPVK, NFRTEHYEEQIEAFK, NRDVVITTTFVDDIK, RPWNVASIIYETK, RPWNVASIIYETKGEK, SIEVFGQFNGK, SIEVFGQFNGKR, TEHYEEQIEAFK, TSNFNAAISIK, VVEESEIAR	23.3	63.173	2.9357e-110	315	24355000000	27.2853	27.3253	28.2716	28.7437	28.5324	28.23	28.432	27.3634	29.1265	28.5594	28.4656	28.2448	28.4264	28.9555	28.6756	27.6167	29.7167	28.7852	28.7499	28.2565	28.7984	28.3517	28.1787	28.7647	27.654	28.1037	27.6298
P00918	CA2	Carbonic anhydrase 2	16	16	AVQQPDGIAVIGIFIK, EPISVSSEQVIK, GGPIDGTYR, HNGPEHWHK, HNGPEHWHKDFPIAK, IINNGHAFNVEFDDSQDK, IIQFHFHWGSIDGQGSEHTVDK, INFNGEGEPEEIMVDNWRPAQPIK, KINFNGEGEPEEIMVDNWRPAQPIK, QSPVDIDTHTAK, SADFTNFDPR, SHHWGYGK, VGSAKPGIQK, VVDVIDSIK, YAAEIHIVHWNTK, YDPSIKPISVSYDQATSIR	76.2	29.246	2.1053e-178	504	32034000000	22.8309	NaN	NaN	24.1918	25.1224	NaN	25.2247	24.9877	25.5597	23.9793	25.131	NaN	27.1744	26.8254	NaN	27.7017	25.6755	23.9523	24.8854	NaN	NaN	26.2437	25.4485	25.0096	25.2364	24.6334	24.9401
P62158	CALM1	Calmodulin	11	9	ADQITEEQIAEFK, ADQITEEQIAEFKEAFSIFDK, ADQITEEQIAEFKEAFSIFDKDGDGTITTK, DGNGYISAAEIR, DTDSEEEIREAFR, EADIDGDGQVNYEEFVQMMTAK, EAFSIFDK, EAFSIFDKDGDGTITTK, EIGTVMR, MKDTDSEEEIREAFR, VFDKDGNGYISAAEIR	60.4	16.837	7.9195e-210	512	36133000000	25.425	24.5695	24.3156	24.1004	26.2181	24.6224	26.3386	24.4654	24.0688	23.7275	26.441	24.9047	24.3864	26.1474	NaN	26.0942	25.2482	NaN	26.1289	23.3885	NaN	24.2956	NaN	24.0087	NaN	25.1683	24.7869
P27797	CALR	Calreticulin	14	14	DKQDEEQR, DPDASKPEDWDER, EQFIDGDGWTSR, FVISSGK, FYAISASFEPFSNK, FYGDEEKDK, FYGDEEKDKGIQTSQDAR, HEQNIDCGGGYVK, IDDPTDSKPEDWDKPEHIPDPDAK, IDNSQVESGSIEDDWDFIPPKK, IKDPDASKPEDWDER, KPEDWDEEMDGEWEPPVIQNPEYK, KVHVIFNYK, VHVIFNYK	39.8	48.141	4.5879e-135	429	27445000000	25.1589	24.7729	24.3726	24.8722	24.653	NaN	25.4357	24.8104	25.1557	25.5798	26.3559	25.5244	25.8953	NaN	NaN	26.2371	25.857	23.922	26.2122	NaN	NaN	27.1782	26.7117	25.1233	28.3989	25.9778	24.9493
O43852	CALU	Calumenin	33	7	DGDIIATK, DGDIIATKEEFTAFIHPEEYDYMK, DGDIIATKEEFTAFIHPEEYDYMKDIVVQETMEDIDK, DGFVTVDEIK, DGFVTVDEIKDWIK, DIVVQETMEDIDK, DRVHHEPQISDK, DWIIPSDYDHAEAEAR, EEFTAFIHPEEYDYMK, EEIVDKYDIFVGSQATDFGEAIVR, EEIVDKYDIFVGSQATDFGEAIVRHDEF, EETKDWIIPSDYDHAEAEAR, EQFVEFR, EQFVEFRDK, GHDINEDGIVSWEEYK, HIVYESDQNK, HIVYESDQNKDGK, IDGDKDGFVTVDEIKDWIK, ITKEEIVDK, ITKEEIVDKYDIFVGSQATDFGEAIVR, IVSKIDGDK, MADKDGDIIATK, MA…	77.5	37.106	0	2154	171270000000	26.2227	25.94	NaN	NaN	25.7658	25.2456	27.2036	25.1435	27.3974	24.6726	27.3816	25.0454	26.9858	26.4375	NaN	24.5127	25.1015	24.2704	NaN	25.4251	NaN	26.0193	26.5879	26.6245	25.6301	26.852	24.7256
Q01518	CAP1	Adenylyl cyclase-associated protein 1	32	32	ADMQNIVER, ADMQNIVERIER, AGAAPYVQAFDSIIAGPVAEYIK, AIIVTASQCQQPAENK, AQSGPVR, AVGRIEAVSHTSDMHR, EFHTTGIAWSK, EMNDAAMFYTNR, EPAVIEIEGK, EPAVIEIEGKK, GKINSITVDNCK, HAEMVHTGIK, HAEMVHTGIKIER, HVSDDMK, IEAVSHTSDMHR, IFNHISAVSESIQAIGWVAMAPK, IFNHISAVSESIQAIGWVAMAPKPGPYVK, INSITVDNCK, ISDIIAPISEQIK, ISDIIAPISEQIKEVITFR, IVTTVTEIAG, KEPAVIEIEGK, KEPAVIEIEGKK, NSIDCEIVSAK, SGPKPFSAPKPQTSPSPK, SSEMNVIIPTEG…	62.7	51.901	0	1300	92982000000	24.6029	25.1319	24.7366	24.8832	26.657	25.248	24.7814	24.8481	NaN	24.8048	26.8863	25.5564	25.9295	25.3669	NaN	24.8435	25.246	NaN	25.8385	NaN	NaN	25.7615	NaN	25.8541	24.0751	25.4487	NaN
P13501	CCL5	C-C motif chemokine 5	6	6	AHIKEYFYTSGK, CSNPAVVFVTR, CSNPAVVFVTRK, EYFYTSGK, EYINSIEMS, NRQVCANPEK	47.3	9.9896	1.3526e-27	233	40363000000	26.3534	27.4393	25.5304	25.8423	24.6823	NaN	26.9885	24.9657	27.0444	26.5301	26.8532	NaN	27.1533	26.2649	NaN	25.4774	25.3787	25.1842	24.3338	NaN	NaN	24.9365	26.0388	26.2857	28.6307	26.031	25.8472
O43866	CD5L	CD5 antigen-like	15	15	DVAVICR, EATIQDCPSGPWGK, EIGCGAASGTPSGIIYEPPAEKEQK, FWGFHDCTHQEDVAVICSG, GQWGTVCDDGWDIKDVAVICR, GVWGSVCDDNWGEKEDQVVCK, HAYGRKPIWISQMSCSGR, HQNQWYTVCQTGWSIR, IADGPGHCK, IVGGDNICSGR, IVGGDNICSGRIEVIHK, IVGGIHR, IWIDNVR, KPIWISQMSCSGR, SISPSFR	52.2	38.087	1.4225e-154	157	9386800000	27.3348	26.7863	27.1363	27.4945	28.2441	27.8686	27.1126	28.8746	26.3757	27.7759	27.3635	28.0228	28.5815	27.8049	28.6481	27.2328	29.0633	26.7831	27.6161	27.8943	29.4583	26.2463	27.8529	27.1298	27.4287	26.4583	27.6204
A6NNI4	CD9	CD9 antigen	5	5	AIHYAINCCGIAGGVEQFISDICPK, EVQEFYK, EVQEFYKDTYNK, KDVIETFTVK, TKDEPQRETIK	36.5	17.764	5.296e-50	84	22797000000	24.41	25.6761	NaN	NaN	24.6639	24.4857	NaN	NaN	NaN	25.2495	24.6586	NaN	25.2193	23.7798	NaN	NaN	24.6665	NaN	NaN	NaN	NaN	25.6632	NaN	NaN	NaN	24.4216	23.4395
O15078-2	CEP290	Centrosomal protein of 290 kDa	1	1	INQKEEVIK	0.6	180.06	0.0017746	187	393440000000	21.5861	NaN	22.8734	NaN	20.3278	NaN	34.497	NaN	NaN	21.5421	21.1845	NaN	21.6913	22.1557	NaN	20.5502	20.721	NaN	NaN	NaN	NaN	NaN	22.4013	20.9152	NaN	21.2974	NaN
B4E1Z4	CFB	Complement factor B	52	43	AIFVSEEEK, AIFVSEEEKK, AIFVSEEEKKITR, AIHCPRPHDFENGEYWPR, AIHQVFEHMIDVSK, AIRIPPTTTCQQQKEEIIPAQDIK, AVISPGFDVFAK, CIVNIIEK, DFHINIFQVIPWIK, DIEIEVVIFHPNYNINGK, DIEIEVVIFHPNYNINGKK, DISEVVTPR, DNEQHVFK, DNEQHVFKVK, EAGIPEFYDYDVAIIK, EAGIPEFYDYDVAIIKIK, EEIIPAQDIK, EKIQDEDIGFI, FICTGGVSPYADPNTCR, FICTGGVSPYADPNTCRGDSGGPIIVHK, FICTGGVSPYADPNTCRGDSGGPIIVHKR, GAIISDQWVITAAHCFR, GDSGGPIIVHK, GDSGGPIIVH…	38.7	140.94	0	1398	102810000000	30.3772	30.3791	30.5511	30.99	30.4909	30.9168	30.8807	30.1924	30.7233	30.8925	31.0659	30.5103	30.662	31.1066	31.969	30.2961	30.9805	30.9487	30.5211	31.3002	31.6593	30.3753	30.2968	30.6079	29.9686	30.5419	30.7035
P08603	CFH	Complement factor H	65	61	AGEQVTYTCATYYK, AQTTVTCMENGWSPTPR, AVYTCNEGYQIIGEINYR, CFEGFGIDGPAIAK, CIHPCVISR, CIPVTAPENGK, CTIKPCDYPDIK, CTSTGWIPAPR, DGRWQSIPICVEK, DGWSAQPTCIK, DTSCVNPPTVQNAYIVSR, ECDTDGWTNDIPICEVVK, ECEIPKIDVHIVPDR, EFDHNSNIR, EFDHNSNIRYR, EGWIHTVCINGR, EIMENYNIAIR, EYHFGQAVR, FSCKPGFTIVGPNSVQCYHFGISPDIPICK, FVCNSGYK, FVCNSGYKIEGDEEMHCSDDGFWSK, GKEGWIHTVCINGR, HGGIYHENMR, HGGIYHENMRRPYFPVAVGK, HRTGDEITYQC…	58.1	139.09	0	2918	289480000000	31.1341	31.5195	31.4675	31.8577	31.2242	31.5828	31.8698	31.2936	31.5736	31.9122	31.695	31.6477	31.3555	31.7769	32.4831	30.9977	31.4451	31.8362	31.3402	32.1063	32.8222	30.8309	30.8242	31.1723	30.1851	31.5422	31.5321
Q03591	CFHR1	Complement factor H-related protein 1	12	3	CIHPCVISR, EIMENYNIAIR, ICFFPFVENGHSESSGQTHIEGDTVQIICNTGYR, INHGIIYDEEK, IQNNENNISCVER, ITCTEEGWSPTPK, STDTSCVNPPTVQNAHIISR, TGESAEFVCK, TGESAEFVCKR, TTCWDGKIEYPTCAK, YKPFSQVPTGEVFYYSCEYNFVSPSK, YPSGERVR	51.8	37.65	2.9032e-69	135	9094200000	NaN	23.0072	25.8886	24.5774	24.1116	24.6577	NaN	NaN	NaN	23.8943	26.1556	23.7598	23.841	24.2173	26.7013	24.0235	25.6637	24.723	23.8686	23.4303	NaN	24.5617	23.1097	23.6298	NaN	23.0471	23.7098
G3XAM2	CFI	Complement factor I	16	16	ADSPMDDFFQCVNGK, AQIGDIPWQVAIK, FYGNRFYEK, GIETSIAECTFTK, HGNTDSEGIVEVK, IIFHENYNAGTYQNDIAIIEMK, IPYQCPK, IVIEYVDR, RAQIGDIPWQVAIK, RSFPTYCQQK, SIECIHPGTK, TMGYQDFADVVCYTQK, VANYFDWISYHVGRPFISQYNV, VFCQPWQR, VFSIQWGEVK, YQIWTTVVDWIHPDIKR	33.7	65.059	2.2784e-124	215	20445000000	28.5767	27.0922	28.3873	28.6416	28.3901	28.5291	28.7521	28.1054	27.9034	29.191	28.2773	28.7381	27.9756	28.6155	28.8721	27.8865	28.7801	28.7547	28.8029	29.0983	29.1357	28.2158	28.0562	28.5915	25.6083	28.5804	28.5276
P23528	CFL1	Cofilin-1	21	19	ASGVAVSDGVIK, AVIFCISEDK, AVIFCISEDKK, DRCTIAEK, EIIVGDVGQTVDDPYATFVK, ESKKEDIVFIFWAPESAPIK, HEIQANCYEEVK, HEIQANCYEEVKDR, IGGSAVISIEGKPI, ITGIKHEIQANCYEEVKDR, KAVIFCISEDKK, KEDIVFIFWAPESAPIK, KKITGIK, KNIIIEEGK, KNIIIEEGKEIIVGDVGQTVDDPYATFVK, MIYASSK, MIYASSKDAIK, NIIIEEGK, NIIIEEGKEIIVGDVGQTVDDPYATFVK, SSTPEEVKK, YAIYDATYETK	86.7	18.502	0	2016	167510000000	28.5667	28.1588	25.3313	27.533	27.2033	27.4045	26.4121	26.4011	27.4481	27.0765	27.3944	25.7324	28.2393	27.942	25.1464	29.1152	27.398	25.9963	28.1969	25.948	26.3384	29.4227	28.0005	28.1735	29.4153	26.7253	27.7914
E9PHK0	CLEC3B	Tetranectin	3	3	EQQAIQTVCIK, IDTIAQEVAIIK, SRIDTIAQEVAIIK	15.6	17.794	9.792e-16	96	3477000000	24.1861	NaN	NaN	NaN	23.8905	24.7901	25.3195	25.0043	23.6257	24.6759	24.2143	NaN	NaN	24.6127	NaN	NaN	NaN	NaN	NaN	NaN	NaN	NaN	NaN	NaN	NaN	NaN	NaN
O00299	CLIC1	Chloride intracellular channel protein 1	17	17	AEEQPQVEIFVK, EEFASTCPDDEEIEIAYEQVAK, FIDGNEITIADCNIIPK, GFTIPEAFR, GVTFNVTTVDTK, GVTFNVTTVDTKR, IAAINPESNTAGIDIFAK, IFMVIWIK, IGNCPFSQR, IHIVQVVCK, IHIVQVVCKK, KFIDGNEITIADCNIIPK, NSNPAINDNIEK, VIDNYITSPIPEEVDETSAEDEGVSQR, VIDNYITSPIPEEVDETSAEDEGVSQRK, YISNAYAR, YRGFTIPEAFR	69.7	26.922	1.2524e-204	994	84573000000	27.4858	27.5935	26.1869	26.5534	27.3821	25.2472	26.5244	27.0647	26.1838	27.3202	27.5365	25.791	27.9726	26.8844	24.7412	28.6229	26.9691	26.3335	27.5312	25.725	25.9016	28.7941	27.2985	27.267	28.404	27.0953	26.7384
P10909-4	CLU	Clusterin	30	12	ASSIIDEIFQDR, ASSIIDEIFQDRFFTR, ASSIIDEIFQDRFFTREPQDTYHYIPFSIPHR, EGDDDRTVCR, EIDESIQVAER, EIDESIQVAERITR, EIISVDCSTNNPSQAK, EIQNAVNGVK, EPQDTYHYIPFSIPHR, FFTREPQDTYHYIPFSIPHR, FMETVAEK, IDSIIENDR, IDSIIENDRQQTHMIDVMQDHFSR, IFDSDPITVTVPVEVSR, IFDSDPITVTVPVEVSRK, IRREIDESIQVAER, KTIISNIEEAK, KTIISNIEEAKK, KYNEIIK, MKDQCDK, QQTHMIDVMQDHFSR, REIDESIQVAER, RPHFFFPK, SGSGIVGR, TIIEKTNEER, TIIEKTNEERK,…	50.5	48.803	0	2187	316470000000	28.8409	29.4349	29.0745	29.5831	28.7341	29.5288	29.6133	28.9214	29.4819	28.989	29.5753	29.165	28.8665	29.3315	29.901	27.4943	29.0201	28.7265	28.5929	28.7623	30.2916	28.0252	28.7891	29.1432	28.3459	29.0091	28.7043
Q14019	COTL1	Coactosin-like protein	16	16	AAYNIVR, DDGSAVIWVTFK, EFVISDR, EFVISDRK, EFVISDRKEIEEDFIK, EIEEDFIK, EIEEDFIKSEIK, EIEEDFIKSEIKK, EVVQNFAK, FAIITWIGENVSGIQR, FTTGDAMSK, FTTGDAMSKR, KAGGANYDAQTE, KEIEEDFIK, KEIEEDFIKSEIK, YDGSTIVPGEQGAEYQHFIQQCTDDVR	78.9	15.945	4.7608e-103	384	19787000000	24.7143	25.2321	24.5858	NaN	24.6866	24.1334	24.2451	NaN	NaN	26.1831	NaN	NaN	25.4306	24.6168	23.0133	25.7692	26.4311	NaN	23.7857	NaN	NaN	25.4262	24.8953	24.4366	26.3519	NaN	NaN
P00450	CP	Ceruloplasmin	68	4	AEEEHIGIIGPQIHADVGDK, AEEEHIGIIGPQIHADVGDKVK, AETGDKVYVHIK, AIYIQYTDETFR, DIASGIIGPIIICK, DIASGIIGPIIICKK, DIFTGIIGPMK, DIFTGIIGPMKICK, DIFTGIIGPMKICKK, DIYSGIIGPIIVCR, DIYSGIIGPIIVCRRPYIK, DSIDKEKEK, DTANIFPQTSITIHMWPDTEGTFNVECITTDHYTGGMK, ERGPEEEHIGIIGPVIWAEVGDTIR, EVGPTNADPVCIAK, EYTDASFTNR, EYTDASFTNRK, GAYPISIEPIGVR, GAYPISIEPIGVRFNK, GEFYIGSK, GPEEEHIGIIGPVIWAEVGDTIR, GVYSSDVFDIFPGTYQTIEMFP…	62.1	122.2	0	3165	327120000000	32.7011	31.6975	31.9224	32.2531	32.3708	32.3123	32.6547	32.4697	32.5556	32.1456	32.6573	31.8818	31.8643	32.5742	32.4951	31.7722	32.2031	32.323	32.3886	32.2557	32.4299	32.1387	32.1313	32.4127	32.0333	31.8207	32.0326
A0A087WSY5	CPB2	Carboxypeptidase B2	10	3	AVASFIR, AVASFIRR, AYISMHSYSQHIVFPYSYTR, DTGTYGFIIPER, EAFAAVSK, IAWHVIR, IHIGSSFEK, SFYANNHCIGTDINR, SKDHEEISIVASEAVR, YPIYVIK	26.4	44.022	2.4972e-30	109	7683800000	24.4131	24.3891	26.1146	25.0001	24.6094	25.236	26.1822	24.9035	27.6303	24.7934	NaN	NaN	24.6426	25.352	24.9123	NaN	22.1794	24.065	24.5967	25.1334	24.8971	23.6247	24.6657	24.6177	NaN	23.8074	25.0335
P22792	CPN2	Carboxypeptidase N subunit 2	4	4	ISNNAISGIPQGVFGK, RIFQPITHIK, SIMISYNAITHIPAGIFR, VVFINTQICQFRPDAFGGIPR	11.9	60.556	5.4199e-33	41	2811900000	24.7667	25.1921	26.3291	26.1169	25.6139	24.9788	25.7344	25.952	24.3297	26.0738	26.1432	25.599	24.5321	24.2046	24.7796	24.171	25.8214	26.2362	25.696	26.0441	26.3674	23.8822	24.3126	24.5633	24.0317	24.6158	25.0846
P02741	CRP	C-reactive protein	7	7	AIKYEVQGEVFTKPQIWP, APITKPIK, ESDTSYVSIK, GYSIFSYATK, GYSIFSYATKR, RQDNEIIIFWSK, YEVQGEVFTKPQIWP	25.9	25.038	8.5779e-19	27	2173900000	NaN	NaN	22.6163	NaN	23.1976	NaN	NaN	NaN	22.6678	NaN	22.9831	NaN	25.6981	24.002	25.9101	NaN	28.1387	29.6628	23.4364	21.3993	22.6391	27.3039	22.1813	23.0368	23.7439	22.5603	NaN
P10619-2	CTSA	Lysosomal protective protein	15	15	DIECVTNIQEVAR, DTVVVQDIGNIFTR, EFSHIAFITIK, GAGHMVPTDK, GAGHMVPTDKPIAAFTMFSR, HIHYWFVESQK, IVGNSGINIYNIYAPCAGGVPSHFR, IVGNSGINIYNIYAPCAGGVPSHFRYEK, IWSSIQTHCCSQNK, MWHQAIIR, PIAAFTMFSR, RMWHQAIIR, SMNSQYIK, YEKDTVVVQDIGNIFTR, YGDSGEQIAGFVK	30.5	52.488	3.1175e-231	1007	103330000000	25.7311	27.1218	25.1466	23.9475	24.9857	24.2807	25.6237	25.0648	27.2035	NaN	25.593	24.361	26.5625	25.6612	NaN	24.9369	26.3988	NaN	25.7667	24.7421	NaN	26.0162	25.6915	26.0048	NaN	25.1053	NaN
P53634	CTSC	Dipeptidyl peptidase 1	11	11	GTDECAIESIAVAATPIPK, IEIVHHGPMAVAFEVYDDFIHYK, IEIVHHGPMAVAFEVYDDFIHYKK, IIHIPTSWDWR, KVVVYIQK, NSWGTGWGENGYFR, NVHGINFVSPVR, NWACFTGK, RGTDECAIESIAVAATPIPK, VVVYIQK, YYSSEYHYVGGFYGGCNEAIMK	25.7	51.853	4.3604e-114	524	28474000000	23.5783	NaN	NaN	NaN	23.4591	NaN	24.4076	NaN	26.2567	23.7551	24.2994	NaN	NaN	24.2176	NaN	NaN	NaN	NaN	NaN	23.6699	NaN	24.3608	NaN	NaN	NaN	NaN	NaN
P07339	CTSD	Cathepsin D	14	14	AIGAVPIIQGEYMIPCEK, AYWQVHIDQVEVASGITICK, DPDAQPGGEIMIGGTDSK, FDGIIGMAYPR, IIDIACWIHHK, ISPEDYTIK, ISVNNVIPVFDNIMQQK, IVDQNIFSFYISR, IVDQNIFSFYISRDPDAQPGGEIMIGGTDSK, TMSEVGGSVEDIIAK, VGFAEAAR, VGFAEAARI, VSTIPAITIK, YYTVFDRDNNR	39.3	44.552	2.9619e-92	814	52577000000	NaN	25.2597	24.3689	23.8846	NaN	NaN	24.221	NaN	NaN	23.7781	NaN	NaN	24.0245	24.1451	NaN	NaN	NaN	23.9656	24.531	25.1351	NaN	NaN	NaN	25.4684	NaN	NaN	NaN
P39880-5	CUX1	Homeobox protein cut-like 1	2	2	ISNSDISGSARR, SETPQNSPIPSSPIVPMSK	2.1	157.89	7.417e-05	5	2486100000	26.4183	NaN	NaN	26.2898	25.2275	26.1717	25.5978	25.718	26.4138	26.3141	26.2593	25.6933	NaN	26.1156	27.0916	26.2262	24.9515	26.6642	25.4649	NaN	26.3368	25.2391	NaN	26.0891	25.5804	25.8371	26.4513
P22680	CYP7A1	Cholesterol 7-alpha-monooxygenase	2	2	AFGHRSIDPMDGNTTENINDTFIK, RTIENAGQK	6.5	57.66	8.2766e-05	76	17530000000	27.7586	27.3413	27.2063	NaN	NaN	26.9977	NaN	NaN	28.5949	28.5294	NaN	NaN	28.8065	26.97	NaN	28.3195	26.5519	28.8275	NaN	28.279	27.7263	NaN	27.3749	NaN	27.0459	27.6251	27.4642
P81605	DCD	Dermcidin	4	4	DAVEDIESVGK, ENAGEDPGIAR, GAVHDVKDVIDSVI, IGKDAVEDIESVGK	35.5	11.284	1.9308e-10	7	1430000000	24.7399	NaN	NaN	NaN	24.5313	26.1997	23.1171	24.1195	24.2197	24.5159	24.3691	NaN	NaN	24.2821	NaN	25.8593	NaN	NaN	NaN	NaN	NaN	NaN	NaN	NaN	24.5337	NaN	NaN
P06753-2	DKFZp686J1372		39	0	AEIAESR, AGITTIEAVK, AGITTIEAVKR, AIKDEEKMEIQEIQIK, AREQAEAEVASINR, AREQAEAEVASINRR, EAETRAEFAER, EDKYEEEIK, EQAEAEVASINR, EQAEAEVASINRR, EVEGERR, HIAEEADR, HIAEEADRK, HIAEEADRKYEEVAR, IATAIQK, IATAIQKIEEAEK, IATAIQKIEEAEKAADESER, IEEAEKAADESER, IITDKIK, IMDQNIK, IQIVEEEIDR, IQIVEEEIDRAQER, IQVIQQQADDAEER, IQVIQQQADDAEERAER, IVIIEGDIER, IVIIEGDIERTEER, KIQVIQQQADDAEERAER, KIVIIEGDIER, KIVIIEGDIER…	82.7	29.032	0	1442	113070000000	25.7978	26.8269	25.4292	26.2617	25.6996	NaN	24.8811	25.3797	25.6487	24.9866	26.0832	NaN	26.6523	NaN	25.6594	25.6858	25.4912	25.3402	NaN	25.1101	25.6251	25.3701	NaN	26.1002	NaN	NaN	26.6443
O75165	DNAJC13	DnaJ homolog subfamily C member 13	2	2	IAVASVTEIIK, IFQHPSMAIIK	1	254.41	7.3683e-05	50	4182600000	21.7056	NaN	26.9648	23.7347	25.2192	NaN	21.1676	NaN	NaN	NaN	NaN	21.3812	24.0517	22.2392	NaN	NaN	19.9411	NaN	26.0274	25.8931	NaN	20.0645	NaN	NaN	NaN	20.601	NaN
Q16610	ECM1	Extracellular matrix protein 1	18	18	ACPSHQPDISSGIEIPFPPGVPTIDNIK, AWEDTIDK, EIIAIIQIER, EIPSIQHPNEQK, EVGPPIPQEAVPIQK, FCEAEFSVK, FSCFQEEAPQPHYQIR, HPPSPTRDECFAR, IIPAQIPAEK, IVWEEAMSR, NIPATDPIQR, NVAIVSGDTENAK, QGETINFIEIGYSR, RAPYPNYDRDIITIDIGR, SHTNRIECAK, THHHICCR, TRPHWCCTR, VTPNIMGHICGNQR	41.9	60.673	1.5414e-124	650	30429000000	24.3565	26.385	NaN	NaN	23.8334	24.4278	25.9004	24.6661	24.1875	26.4998	25.2677	24.7401	NaN	NaN	NaN	23.5594	NaN	NaN	NaN	NaN	24.9067	25.97	NaN	NaN	NaN	NaN	25.4447
P06733	ENO1	Alpha-enolase	30	27	AAVPSGASTGIYEAIEIR, AAVPSGASTGIYEAIEIRDNDK, AAVPSGASTGIYEAIEIRDNDKTR, AVEHINK, DATNVGDEGGFAPNIIENK, DATNVGDEGGFAPNIIENKEGIEIIK, EGIEIIK, FGANAIIGVSIAVCK, FTASAGIQVVGDDITVTNPK, FTASAGIQVVGDDITVTNPKR, GNPTVEVDIFTSK, HIADIAGNSEVIIPVPAFNVINGGSHAGNK, IAMQEFMIIPVGAANFR, IAQANGWGVMVSHR, IEEEIGSK, IGAEVYHNIK, IMIEMDGTENK, INVTEQEKIDK, KINVTEQEK, KINVTEQEKIDK, NFRNPIAK, SCNCIIIK, SFIKDYPVVSIEDPFDQDDWGAWQK…	71.7	47.168	0	2589	195290000000	28.8698	28.6418	26.2367	27.4791	28.0605	26.7783	27.144	27.871	28.0342	27.9006	28.6216	25.7647	29.0085	27.8194	24.2466	29.3395	28.0544	26.7636	28.2465	26.2982	27.1808	29.1537	28.9876	28.9014	30.1557	27.9001	28.4117
P00748	F12	Coagulation factor XII	12	12	FFHKNEIWYR, FFHKNEIWYRTEQAAVAR, IHEAFSPVSYQHDIAIIR, NGPISCGQR, NKPGVYTDVAYYIAWIR, NKPGVYTDVAYYIAWIREHTVS, NPDNDIRPWCFVINR, NWGIGGHAFCR, TTISGAPCQPWASEATYR, VVGGIVAIR, WGYCIEPK, YKAEEHTVVITVTGEPCHFPFQYHR	24.9	67.791	2.9119e-101	222	17202000000	26.2104	25.6814	26.2649	25.8413	26.1666	24.8994	26.8263	26.398	25.7377	26.7778	25.1037	26.9051	25.8496	25.4483	25.6933	25.2745	26.4561	26.894	26.6455	26.2289	27.6048	NaN	25.6267	26.2013	24.0794	26.5132	26.633
P00488	F13A1	Coagulation factor XIII A chain	41	41	AQMDISGR, AVPPNNSNAAEDDIPTVEIQGVVPR, CGPASVQAIK, DGTHVVENVDATHIGK, DIFRVEYVIGR, DIFRVEYVIGRYPQENK, EIRPNSTVQWEEVCRPWVSGHR, ETFDVTIEPISFK, ETFDVTIEPISFKK, FQEGQEEER, FQEGQEEERIAIETAIMYGAK, GTYIPVPIVSEIQSGK, GTYIPVPIVSEIQSGKWGAK, GVNIQEFINVTSVHIFK, HVYGEIDVQIQR, IAIETAIMYGAK, IIASMSSDSIR, INETRDVIAK, ISIQSSPK, IVMREDR, KDGTHVVENVDATHIGK, KETFDVTIEPISFK, KETFDVTIEPISFKK, KIIASMSSDSIR, KPINTEGVMK, MY…	47.4	83.266	0	2307	215000000000	27.8482	28.337	27.06	27.3732	28.349	28.0173	27.1744	27.7088	27.6957	27.2373	28.4303	27.6014	27.7319	27.3757	NaN	26.7343	27.2917	25.7648	27.5903	NaN	25.2431	28.4138	28.3608	27.1373	29.238	28.2217	27.7351
P05160	F13B	Coagulation factor XIII B chain	9	9	GDTYPAEIYITGSIIR, GMCTSPPIIK, HPPVVMNGAVADGIIASYATGSSVEYR, IAQYYYTFK, IIENGYFHPVK, IQTHSTTYR, SFYFPMSIDK, VIHGDIIDFVCK, WDFDNRPHIIHGEYIEFICR	18.8	75.51	9.5761e-82	222	12671000000	23.6382	24.9199	24.6014	24.0142	23.7779	24.1989	25.1633	23.9435	24.717	NaN	24.1878	24.1211	23.9336	23.9657	26.5441	23.0313	23.9099	24.0068	23.9645	24.5554	25.558	23.3806	23.2959	23.6453	NaN	23.7174	24.4893
P00734	F2	Prothrombin	39	29	DGKYGFYTHVFR, EIIESYIDGR, ENIDRDIAIMK, ETAASIIQAGYK, ETWTANVGK, ETWTANVGKGQPSVIQVVNIPIVERPVCK, GDACEGDSGGPFVMK, GQPSVIQVVNIPIVER, GQPSVIQVVNIPIVERPVCK, GQPSVIQVVNIPIVERPVCKDSTR, GRVTGWGNIK, HQDFNSAVQIVENFCR, IAACIEGNCAEGIGTNYR, IAVTTHGIPCIAWASAQAK, ITDNMFCAGYKPDEGK, ITDNMFCAGYKPDEGKR, IVEGSDAEIGMSPWQVMIFR, IVEGSDAEIGMSPWQVMIFRK, KPVAFSDYIHPVCIPDR, KPVAFSDYIHPVCIPDRETAASIIQAGYK, KSPQEIICGASIISDR, …	57.7	70.036	0	2573	269340000000	30.8234	30.7133	30.9521	30.712	30.9616	30.5307	30.788	30.4194	30.8298	31.0784	30.7437	31.2105	30.7942	30.793	32.4495	30.3988	31.1501	30.6836	31.1358	30.9834	31.8089	30.7151	31.4901	31.0195	29.4379	30.7491	30.6501
P12259	F5	Coagulation factor V	88	88	AADIEQQAVFAVFDENK, ADKPISIHPQGIR, AEVDDVIQVR, AGMQTPFIIMDR, AGMQTPFIIMDRDCR, APSHQQATTAGSPIR, AQVRDTIK, ASEFIGYWEPR, ASKPGWWIINTEVGENQR, AVQPGETYTYK, AWAYYSAVNPEK, AWGESTPIANKPGK, AYNRPTIR, DGTDYIEIIPK, DIASGIIGIIIICK, DIHSGIIGPIIICQK, DPDNIAAWYIR, DPPSDIIIIK, DSNMPMDMR, EDGIIGPIIR, EFNPIVIVGISK, EKPQSTISGIIGPTIYAEVGDIIK, ENQFDPPIVAR, ETDIEDSDDIPEDTTYKK, EVIITGIQTQGAK, EYEPYFKK, FCENPDEVKR, FTVNN…	39.7	251.7	0	5497	521790000000	28.4453	28.7596	28.2025	28.1989	28.918	26.8484	27.5964	27.4736	30.2421	28.2551	27.5769	27.3153	29.048	28.6941	25.1922	26.0017	28.9041	25.8327	27.6304	27.9379	25.0175	27.8659	27.7225	28.5207	27.5675	28.1971	27.5668
P16930	FAH	Fumarylacetoacetase	6	6	ASSVVVSGTPIR, DIQKWEYVPIGPFIGK, ENAIMPNWIHIPVGYHGR, HIFTGPVISK, VFIQNIISVSQAR, WEYVPIGPFIGK	16.5	46.374	4.9342e-27	28	2595100000	NaN	NaN	NaN	NaN	NaN	NaN	NaN	NaN	NaN	NaN	NaN	NaN	NaN	NaN	NaN	22.6725	22.0766	NaN	22.2311	NaN	NaN	24.9827	22.4103	NaN	23.2952	22.3866	22.1755
O75636-2	FCN3	Ficolin-3	2	2	IIGEVDHYQIAIGK, YAVSEAAAHK	8.3	31.677	0.00017353	5	323520000	22.7727	NaN	23.2774	23.2223	NaN	24.471	NaN	24.151	22.818	NaN	22.4687	24.5665	NaN	23.6463	NaN	23.2855	NaN	NaN	NaN	25.0844	NaN	NaN	NaN	NaN	22.9867	NaN	NaN
Q86UX7-2	FERMT3	Fermitin family homolog 3	41	41	AGDAIWIR, ARGEEIDEDIFIQITGGHEAF, ASFSQPIFQAVAAICR, CIMQQGIK, EKEPEEEIYDISK, EPEEEIYDISK, ETTISYYK, FIQAWQSIPDFGISYVMVR, GCEVVPDVNVSGQK, GEEIDEDIFIQITGGHEAF, GMPAHFSDSAQTEACYHMISR, GMPAHFSDSAQTEACYHMISRPQPPPDPIIIQR, GSRKDEIIGIANNR, HPEEISIIR, HPEEISIIRAPEKK, IDIAVGDVVK, IEGSAPTDVIDSITTIPEIK, IEGSAPTDVIDSITTIPEIKDHIR, IFFGPQHR, IFFGPQHRPVIIR, IIEAHQNVAQISIAEAQIR, IISIRHPEEISIIR, IIVPSPEGMSEIYIR, IP…	68.8	75.429	0	2357	288350000000	NaN	26.698	26.3699	27.7969	27.4105	26.5318	25.9838	NaN	25.8721	25.9479	25.9122	25.3786	26.4792	26.6017	25.9496	25.063	25.8533	26.1962	26.0366	24.4102	27.0799	26.6374	25.9836	26.0466	NaN	25.7211	25.8256
P02671	FGA	Fibrinogen alpha chain	60	60	AITDMPQMR, AQIVDMK, AQIVDMKR, DIIPSRDR, DRQHIPIIK, DSDWPFCSDEDWNYK, DSHSITTNIMEIIR, EIRTGKEK, ESSSHHPGIAEFPSR, ESSSHHPGIAEFPSRGK, EVDIKDYEDQQK, EVDIKDYEDQQKQIEQVIAK, EVTKEVVTSEDGSDCPEAMDIGTISGIGTIDGFR, EVVTSEDGSDCPEAMDIGTISGIGTIDGFR, GDFSSANNR, GDFSSANNRDNTYNR, GDSTFESK, GGSTSYGTGSETESPR, GGSTSYGTGSETESPRNPSSAGSWNSGSSGPGSTGNR, GIIDEVNQDFTNR, GIIDEVNQDFTNRINK, GSESGIFTNTK, HPDEAAFFDTASTGK, HQSACKD…	54.4	94.972	0	5483	1543700000000	33.073	33.2689	34.6581	31.8987	32.7692	32.5858	32.8804	31.9199	33.7374	32.4797	33.0708	33.0394	33.0158	32.2932	30.0156	32.9524	32.5933	30.78	31.9421	29.6546	30.9202	32.9519	33.9371	33.1863	32.8261	32.3413	32.4461
P02675	FGB	Fibrinogen beta chain	50	44	AHYGGFTVQNEANK, AHYGGFTVQNEANKYQISVNK, APDAGGCIHADPDIGVICPTGCQIQEAIIQQERPIR, CHAANPNGR, DNDGWITSDPR, DNDGWITSDPRK, DNENVVNEYSSEIEK, DNENVVNEYSSEIEKHQIYIDETVNSNIPTNIR, ECEEIIR, ECEEIIRK, EDGGGWWYNR, EEAPSIRPAPPPISGGGYR, GGETSEMYIIQPDSSVK, GGETSEMYIIQPDSSVKPYR, GHRPIDK, GSWYSMR, GSWYSMRK, HGTDDGVVWMNWK, HQIYIDETVNSNIPTNIR, IESDVSAQMEYCR, IQKIESDVSAQMEYCR, IRPFFPQQ, KAPDAGGCIHADPDIGVICPTGCQIQEAIIQQE…	80	55.928	0	4527	928280000000	32.1708	32.2183	33.853	30.6761	32.0291	31.4905	32.2935	30.5744	32.8576	31.4952	32.2675	32.2158	32.0093	31.0755	27.5984	32.0614	32.0432	29.5996	31.3606	28.5982	29.2131	32.021	33.1198	32.5837	31.7703	31.187	31.395
P02679-2	FGG	Fibrinogen gamma chain	38	24	AIQITYNPDESSKPNMIDAATIK, ANQQFIVYCEIDGSGNGWTVFQK, ASTPNGYDNGIIWATWK, CHAGHINGVYYQGGTYSK, DCQDIANK, DIQSIEDIIHQVENK, DNCCIIDER, DTVQIHDITGK, DTVQIHDITGKDCQDIANK, EGFGHISPTGTTEFWIGNEK, FEGNCAEQDGSGWWMNK, FFTSHNGMQFSTWDNDNDK, FGSYCPTTCGIADFISTYQTK, IDGSVDFK, IDGSVDFKK, IHIISTQSAIPYAIR, IHIISTQSAIPYAIRVEIEDWNGR, ITIGEGQQHHIGGAK, ITYAYFAGGDAGDAFDGFDFGDDPSDK, KMIEEIMK, KMIEEIMKYEASIITHDSSIR, KNWIQYK, M…	84	49.496	0	3975	956810000000	31.8766	32.0182	33.7111	30.7793	32.0636	31.2172	32.3537	30.7291	32.3284	31.6686	32.1343	32.0591	31.9565	31.098	27.2982	31.9724	31.9394	29.4989	31.3082	28.6093	27.7963	32.2016	33.1203	32.3298	31.3397	31.1943	31.5427
P21333-2	FLNA	Filamin-A	142	4	AAGKGKIDVQFSGITK, AEAGVPAEFSIWTR, AEFTVETR, AEGPGISR, AEISFEDR, AEISFEDRK, AFGPGIQGGSAGSPAR, AGGPGIER, AGNNMIIVGVHGPR, AGQSAAGAAPGGGVDTR, AGVAPIQVK, AHEPTYFTVDCAEAGQGDVSIGIK, AHVVPCFDASK, AIGAIVDSCAPGICPDWDSWDASKPVTNAR, AITQTGGPHVK, AIVDGNIK, ANIPQSFQVDTSK, APSVANVGSHCDISIK, ARGPGIEK, ASGPGINTTGVPASIPVEFTIDAK, ATCAPQHGAPGPGPADASK, AWGPGIEGGVVGK, AYGPGIEPTGNMVK, AYGPGIEPTGNMVKK, CSGPGISPGMVR, DAEM…	58.4	280.01	0	10412	1061600000000	29.3284	30.2344	28.9314	29.8282	30.2949	29.18	29.3372	29.6587	29.6808	29.1442	29.9688	29.5741	30.0661	30.2197	27.3368	30.2924	29.5246	29.2675	30.1912	28.4324	28.4076	30.8988	29.5248	29.2731	31.1122	29.6413	29.6527
P02751	FN1	Fibronectin	72	72	AAVYQPQPHPQPPPYGHCVTDSGVVYSVGMQWIK, DIQFVEVTDVK, DSMIWDCTCIGAGR, DTITSRPAQGVVTTIENVSPPR, DTITSRPAQGVVTTIENVSPPRR, EATIPGHINSYTIK, EINIAPDSSSVVVSGIMVATK, ESKPITAQQTTK, EYIGAICSCTCFGGQR, FGFCPMAAHEEICTTNEGVMYR, FIATTPNSIIVSWQPPR, FTNIGPDTMR, FTQVTPTSISAQWTPPNVQITGYR, GDSPASSKPISINYR, GEWTCIAYSQIR, GEWTCKPIAEK, GFNCESKPEAEETCFDK, GIAFTDVDVDSIK, GIKPGVVYEGQIISIQQYGHQEVTR, GNIIQCICTGNGR, GRISCTIANR, H…	39.5	262.62	0	2666	196620000000	29.3698	29.1644	30.4398	29.4685	29.0472	28.979	29.9303	28.7753	29.9394	29.6287	29.3061	30.1084	28.8739	29.4627	25.6065	28.5875	29.1022	27.5213	28.6692	27.054	29.775	28.1306	29.2629	28.965	27.9088	28.8664	28.767
P04406	GAPDH	Glyceraldehyde-3-phosphate dehydrogenase	29	29	AAFNSGK, AGAHIQGGAK, AGAHIQGGAKR, GAIQNIIPASTGAAK, GIIGYTEHQVVSSDFNSDTHSSTFDAGAGIAINDHFVK, IEKPAKYDDIK, IISNASCTTNCIAPIAK, IISWYDNEFGYSNR, IISWYDNEFGYSNRVVDIMAHMASKE, IKWGDAGAEYVVESTGVFTTMEK, ITGMAFR, IVINGNPITIFQER, IVINGNPITIFQERDPSK, PAKYDDIK, PAKYDDIKK, RVIISAPSADAPMFVMGVNHEK, RVIISAPSADAPMFVMGVNHEKYDNSIK, TVDGPSGK, VGVNGFGR, VIHDNFGIVEGIMTTVHAITATQK, VIISAPSADAPMFVMGVNHEK, VIISAPSADAPMFVMGVN…	78.5	36.053	0	3234	497510000000	30.7274	30.1838	28.682	29.6586	30.1571	29.428	29.059	29.683	29.8661	29.7513	30.2045	28.8661	30.241	29.5915	27.736	30.8618	29.6056	28.6355	29.5148	28.5883	28.6579	31.1331	29.9138	30.0288	30.5324	29.2546	29.3913
D6RF35	GC		44	2	AKIPDATPTEIAK, DVCDPGNTK, EDFTSISIVIYSR, EFSHIGK, EFSHIGKEDFTSISIVIYSR, EFSHIGKEDFTSISIVIYSRK, EIPEHTVK, EIPEHTVKICDNISTK, EISSFIDK, EISSFIDKGQEICADYSENTFTEYK, EISSFIDKGQEICADYSENTFTEYKK, FPSGTFEQVSQIVK, GPIIKKEISSFIDK, GQEICADYSENTFTEYK, GQEICADYSENTFTEYKK, HISIITTISNR, HISIITTISNRVCSQYAAYGEK, HQPQEFPTYVEPTNDEICEAFR, HQPQEFPTYVEPTNDEICEAFRK, HQPQEFPTYVEPTNDEICEAFRKDPK, IAQKVPTADIEDVIPIAEDITNIISK…	64.7	53.02	0	66	8172100000	NaN	26.0863	27.7877	NaN	NaN	NaN	23.9988	NaN	NaN	NaN	NaN	26.7799	NaN	26.5881	NaN	27.6943	NaN	27.0123	27.2698	NaN	28.266	NaN	NaN	NaN	25.883	27.0565	23.1261
P02774	GC	Vitamin D-binding protein	45	3	AKIPDATPK, AKIPDATPKEIAK, DVCDPGNTK, EDFTSISIVIYSR, EFSHIGK, EFSHIGKEDFTSISIVIYSR, EFSHIGKEDFTSISIVIYSRK, EIPEHTVK, EIPEHTVKICDNISTK, EISSFIDK, EISSFIDKGQEICADYSENTFTEYK, EISSFIDKGQEICADYSENTFTEYKK, FPSGTFEQVSQIVK, GPIIKKEISSFIDK, GQEICADYSENTFTEYK, GQEICADYSENTFTEYKK, HISIITTISNR, HISIITTISNRVCSQYAAYGEK, HQPQEFPTYVEPTNDEICEAFR, HQPQEFPTYVEPTNDEICEAFRK, HQPQEFPTYVEPTNDEICEAFRKDPK, IAQKVPTADIEDVIP…	70.7	52.963	0	2989	431310000000	32.4155	32.2664	32.0258	32.2296	31.7901	32.217	32.1533	32.6073	31.9783	32.4119	32.0287	32.0891	32.1067	32.5204	32.9324	32.3257	32.1987	32.1057	32.062	32.6201	32.7082	31.9119	31.8443	32.2222	31.78	32.2932	32.3597
P19440-2	GGT1	Gamma-glutamyltranspeptidase 1	1	1	DIQAAGGIVTAEDINNYR	4.9	39.419	0.00061663	12	808050000	NaN	NaN	24.5667	NaN	NaN	NaN	NaN	25.6828	25.41	NaN	NaN	NaN	NaN	NaN	25.5341	NaN	25.8425	NaN	25.4835	25.6012	NaN	24.5472	NaN	25.8169	NaN	26.134	26.2186
A0A0C4DGZ8	GP1BA	Platelet glycoprotein Ib alpha chain	17	17	AMTSNVASVQCDNSDK, AWIIFIR, GIGEIQEIYIK, GIGEIQEIYIKGNEIK, GQDIISTVSIR, GVIQGHIESSR, ITQINIDR, ITQINIDRCEITK, ITSIPIGAIR, RWIQDNAENVYVWK, SSIFIWVRPNGR, TIPEIDQPPK, TIPPGIITPTPK, VASHIEVNCDK, VASHIEVNCDKR, VGPIVAGR, WIQDNAENVYVWK	24.3	68.954	1.1814e-170	1342	192120000000	29.2252	29.4762	28.1748	27.6026	28.5313	28.5512	29.2631	28.8222	29.9417	28.5323	28.6266	29.1305	28.9179	28.9567	25.1819	28.776	28.8009	27.8497	29.1487	28.8071	24.1214	29.9176	29.6038	29.6426	30.0616	28.6803	28.5439
P40197	GP5	Platelet glycoprotein V	25	25	CAGPGAHAGIPIWAIPGGDAECPGPR, CDCGIGPFIGWIR, DAAQCSGGDVAR, GIDQNMFQK, GIIGAQAK, GIIGAQAKIER, GVIQSQSFSGMTVIQR, IIDISGNNITHIPK, IIIHSNR, IMISDSHISAVAPGTFSDIIK, IPNISSITISR, IRQVSIRR, IRYIGVTISPR, ISAIPQGAFQGIGEIQVIAIHSNGITAIPDGIIR, ITEVIIGHNSWR, ITHIPGAIIDK, IVNIQEIAINQNQIDFIPASIFTNIENIK, IVSIDSGIINSIGAITEIQFHR, MVIIEQIFIDHNAIR, NKITHIPGAIIDK, QHIGIVGGEEPPR, SIAPGAFDR, SIAPGAFDRIPNISSITISR, TIPAAAFR…	56.1	60.958	0	4134	1454700000000	31.4203	31.5282	30.1957	29.6822	30.6855	29.4715	31.1697	30.5809	31.7164	30.8834	31.1124	30.1665	31.6141	30.7384	23.7793	30.9327	31.1001	29.2468	31.1795	29.9271	23.8506	31.2118	31.5405	31.5661	31.4626	31.1456	30.474
P06744	GPI	Glucose-6-phosphate isomerase	15	15	AAITRDPQFQK, AVIHVAIR, EWFIQAAK, HFVAISTNTTK, IIIANFIAQTEAIMR, ITPFMIGAIVAMYEHK, KIEPEIDGSAQVTSHDASTNGIINFIK, MIVDIAK, NIVTEDVMR, SNTPIIVDGKDVMPEVNK, TFTTQETITNAETAK, TFTTQETITNAETAKEWFIQAAK, TIAQINPESSIFIIASK, VFEGNRPTNSIVFTK, VWYVSNIDGTHIAK	34.2	63.146	2.5605e-94	375	21375000000	25.1057	25.0391	NaN	24.3606	25.5261	NaN	23.8458	23.936	24.4541	23.8531	24.8809	NaN	25.4185	24.7599	NaN	26.0134	NaN	NaN	26.521	NaN	NaN	26.4031	25.4682	24.7768	26.711	24.8725	NaN
A0A087X1J7	GPX3	Glutathione peroxidase 3	4	4	FIVGPDGIPIMR, IFWEPMK, MDIISYMR, YVRPGGGFVPNFQIFEK	19.6	25.402	1.6951e-12	105	4492200000	NaN	24.95	25.0446	NaN	NaN	NaN	25.7446	26.1433	24.9612	25.087	23.8752	26.1189	24.6885	25.979	25.8134	22.7896	26.2975	25.8027	25.1445	25.3849	NaN	24.1536	NaN	25.7403	NaN	24.8992	23.0617
P06396	GSN	Gelsolin	55	3	AGAINSNDAFVIK, AGKEPGIQIWR, AQPVQVAEGSEPDGFWEAIGGK, ATEVPVSWESFNNGDCFIIDIGNNIHQWCGSNSNRYER, AVEVIPK, DPDQTDGIGISYISSHIANVER, DSQEEEKTEAITSAK, DSQEEEKTEAITSAKR, EGGQTAPASTR, EPAHIMSIFGGK, EPAHIMSIFGGKPMIIYK, EPGIQIWR, EVQGFESATFIGYFK, FDIVPVPTNIYGDFFTGDAYVIIK, GASQAGAPQGR, GGVASGFK, GIRDNER, HVVPNEVVVQR, IEGSNKVPVDPATYGQFYGGDSYIIIYNYR, IFACSNK, KGGVASGFK, KMDAHPPR, KMDAHPPRIFACSNK, MDAHPPR, NWRDPD…	62.9	85.696	0	5632	856710000000	30.4524	30.3993	29.5183	29.7894	30.5372	30.0936	30.4527	30.6577	30.3222	30.0535	30.3839	29.8085	29.8911	30.505	29.7518	29.6007	30.3775	29.3762	30.0711	29.7662	29.8669	30.1355	30.0995	29.8427	29.5731	30.8134	30.1035
P06396-2	GSN	Gelsolin	53	1	AGAINSNDAFVIK, AGKEPGIQIWR, AQPVQVAEGSEPDGFWEAIGGK, ATEVPVSWESFNNGDCFIIDIGNNIHQWCGSNSNRYER, AVEVIPK, DPDQTDGIGISYISSHIANVER, DSQEEEKTEAITSAK, DSQEEEKTEAITSAKR, EGGQTAPASTR, EPAHIMSIFGGK, EPAHIMSIFGGKPMIIYK, EPGIQIWR, EVQGFESATFIGYFK, FDIVPVPTNIYGDFFTGDAYVIIK, GGVASGFK, GIRDNER, HVVPNEVVVQR, IEGSNKVPVDPATYGQFYGGDSYIIIYNYR, IFACSNK, KGGVASGFK, KMDAHPPR, KMDAHPPRIFACSNK, MDAHPPR, NWRDPDQTDGIGISYISSH…	64.6	80.64	0	220	26485000000	25.4168	25.3531	24.1858	24.6622	26.185	23.9435	NaN	23.3164	25.504	NaN	25.3535	23.386	25.0181	NaN	NaN	NaN	25.6312	NaN	25.083	23.3189	NaN	NaN	NaN	24.6287	26.6857	NaN	25.0025
P00390-5	GSR	Glutathione reductase, mitochondrial	7	7	ADFDNTVAIHPTSSEEIVTIR, AIITPVAIAAGR, AIITPVAIAAGRK, GHAAFTSDPKPTIEVSGK, INAIYQNNITK, SHIEIIR, TYSTSFTPMYHAVTK	19.3	47.267	1.6917e-35	42	3673100000	23.4791	23.1938	21.8639	NaN	22.743	NaN	22.6188	NaN	NaN	22.6245	23.1625	23.1104	NaN	22.886	NaN	24.3671	22.4317	NaN	22.967	NaN	NaN	24.0142	NaN	NaN	24.9051	22.6622	23.0864
P78417	GSTO1	Glutathione S-transferase omega-1	15	15	EDPTVSAIITSEK, EFTKIEEVITNK, EFTKIEEVITNKK, FCPFAER, GIRHEVININIK, GSAPPGPVPEGSIR, HEVININIK, IEEVITNKK, IIPDDPYEK, INECVDHTPK, IWMAAMK, IWMAAMKEDPTVSAIITSEK, MIIEIFSK, NKPEWFFK, VPSIVGSFIR	46.1	27.566	5.3267e-195	667	51318000000	26.1895	25.8984	24.7404	25.6664	26.1141	24.7886	23.4466	25.8536	26.1145	26.1185	26.4038	25.1924	26.5257	25.8404	NaN	26.6952	26.3565	NaN	26.3667	24.1414	23.8905	27.4229	26.1283	26.0783	28.1399	25.6478	26.1056
P09211	GSTP1	Glutathione S-transferase P	10	10	AFIASPEYVNIPINGNGKQ, AIPGQIKPFETIISQNQGGK, ASCIYGQIPK, DQQEAAIVDMVNDGVEDIR, FQDGDITIYQSNTIIR, MIIADQGQSWKEEVVTVETWQEGSIK, PFETIISQNQGGK, PPYTVVYFPVR, TIGIYGKDQQEAAIVDMVNDGVEDIR, YISIIYTNYEAGKDDYVK	69.5	23.356	6.1675e-221	406	27200000000	26.1152	26.5593	NaN	25.3139	25.1638	26.3886	26.0593	26.227	25.3151	NaN	25.3819	24.6805	25.3506	24.9507	24.2474	26.1291	23.3406	NaN	25.4244	23.9169	NaN	26.8048	NaN	25.161	27.5138	24.8111	23.8272
P69905	HBA1	Hemoglobin subunit alpha	17	5	AAWGKVGAHAGEYGAEAIER, FIASVSTVITSK, FIASVSTVITSKYR, IISHCIIVTIAAHIPAEFTPAVHASIDK, IRVDPVNFK, KVADAITNAVAHVDDMPNAISAISDIHAHK, KVADAITNAVAHVDDMPNAISAISDIHAHKIR, MFISFPTTK, MFISFPTTKTYFPHFDISHGSAQVK, TYFPHFDISHGSAQVK, VADAITNAVAHVDDMPNAISAISDIHAHK, VADAITNAVAHVDDMPNAISAISDIHAHKIR, VDPVNFK, VGAHAGEYGAEAIER, VGAHAGEYGAEAIERMFISFPTTK, VISPADK, VISPADKTNVK	96.5	15.257	0	3354	1064300000000	29.7578	29.6153	29.2771	28.0281	27.3042	29.964	30.8518	31.1681	30.0402	29.3627	31.0639	30.3176	29.0935	28.7402	29.4674	35.0462	29.0381	29.0405	28.5658	29.2031	30.1744	31.4236	30.1931	29.301	31.4051	31.931	29.5085
P68871	HBB	Hemoglobin subunit beta	21	14	EFTPPVQAAYQK, FFESFGDISTPDAVMGNPK, FFESFGDISTPDAVMGNPKVK, GTFATISEIHCDK, GTFATISEIHCDKIHVDPENFR, IHVDPENFR, IIGNVIVCVIAHHFGK, IIGNVIVCVIAHHFGKEFTPPVQAAYQK, IIVVYPWTQR, KVIGAFSDGIAHIDNIK, KVIGAFSDGIAHIDNIKGTFATISEIHCDK, SAVTAIWGK, SAVTAIWGKVNVDEVGGEAIGR, VHITPEEK, VHITPEEKSAVTAIWGK, VIGAFSDGIAHIDNIK, VIGAFSDGIAHIDNIKGTFATISEIHCDK, VIGAFSDGIAHIDNIKGTFATISEIHCDKIHVDPENFR, VNVDEVGGEAIGR, VVAGVANAIAHK…	96.6	15.998	0	3599	2184900000000	31.3467	30.686	30.8046	29.4457	28.5922	31.0478	31.7708	32.5497	31.429	30.6007	32.1061	31.0368	30.5186	29.882	30.9438	36.3938	30.4219	29.9816	29.6287	30.5161	30.5351	32.5268	31.2596	30.4216	32.1645	32.3393	30.7188
P02042	HBD	Hemoglobin subunit delta	14	7	EFTPQMQAAYQK, FFESFGDISSPDAVMGNPK, GTFSQISEIHCDK, GTFSQISEIHCDKIHVDPENFR, IHVDPENFR, IIGNVIVCVIAR, IIVVYPWTQR, KVIGAFSDGIAHIDNIK, TAVNAIWGK, VHITPEEK, VIGAFSDGIAHIDNIK, VNVDAVGGEAIGR, VVAGVANAIAHK, VVAGVANAIAHKYH	92.5	16.055	1.3409e-203	165	18058000000	19.2029	20.611	NaN	NaN	NaN	17.3927	NaN	20.0418	NaN	NaN	NaN	NaN	20.0375	19.5431	NaN	30.395	20.3288	NaN	NaN	NaN	20.1348	23.74	21.0299	21.2299	NaN	21.3055	NaN
P00738	HP	Haptoglobin	42	2	AVGDKIPECEADDGCPKPPEIAHGYVEHSVR, AVGDKIPECEAVCGK, AVGDKIPECEAVCGKPK, DIAPTITIYVGK, DIAPTITIYVGKK, DYAEVGR, DYAEVGRVGYVSGWGR, GSFPWQAK, HYEGSTVPEK, HYEGSTVPEKK, HYEGSTVPEKKTPK, IIGGHIDAK, IIGGHIDAKGSFPWQAK, IPECEADDGCPKPPEIAHGYVEHSVR, IPECEAVCGK, IPECEAVCGKPK, IRTEGDGVYTINDK, IRTEGDGVYTINDKK, IRTEGDGVYTINNEK, KQIVEIEK, NANFKFTDHIK, NPANPVQR, PPEIAHGYVEHSVR, QIVEIEK, SCAVAEYGVYVK, SPVGVQPIINEHTFCAG…	75.1	45.205	0	4548	1606400000000	34.0249	34.9732	35.8635	35.4498	35.4962	35.0483	33.3942	34.4251	35.3139	35.4992	35.4611	34.4965	35.3297	35.639	36.0532	34.7649	35.8465	35.524	35.8685	35.5238	35.902	35.5733	34.5475	35.3606	36.1168	33.9487	34.3911
P00739	HPR	Haptoglobin-related protein	26	7	AVGDKIPECEAVCGK, AVGDKIPECEAVCGKPK, DIAPTITIYVGK, DIAPTITIYVGKK, GSFPWQAK, IIGGHIDAK, IIGGHIDAKGSFPWQAK, IPECEAVCGK, IPECEAVCGKPK, IRTEGDGVYTINDK, IRTEGDGVYTINDKK, KQIVEIEK, NPANPVQR, QIVEIEK, SCAVAEYGVYVK, SPVGVQPIINEHTFCVGMSK, TEGDGVYTINDK, TEGDGVYTINDKK, TEGDGVYTINDKKQWINK, VGYVSGWGQSDNFK, VGYVSGWGQSDNFKITDHIK, VMPICIPSK, VTSIQHWVQK, VVIHPNYHQVDIGIIK, VVIHPNYHQVDIGIIKIK, YVMIPVADQYDCITHYEGSTCPK	55.7	39.029	7.2839e-290	114	9173500000	26.4484	27.2176	28.5282	28.4078	28.0391	28.5921	27.212	28.234	27.2608	28.3526	27.9826	27.3228	26.8002	25.8351	28.6185	27.3608	27.4657	27.9362	27.4866	28.9159	26.6319	NaN	26.9204	25.6381	NaN	26.9316	26.6528
Q9Y251-2	HPSE	Heparanase	28	28	AGGEVIDSVTWHHYYINGR, EDFINPDVIDIFISSVQK, EGDITIYAINIHNVTK, FIIIIGSPK, GISPAYIR, IEWPYQEQIIIR, IPYPFSNK, IRIEWPYQEQIIIR, IRVYIHCTNTDNPR, IYGPDVGQPR, KESTFEER, MGIEVVMR, MVDDQTIPPIMEK, MVDDQTIPPIMEKPIRPGSSIGIPAFSYSFFVIR, PIRPGSSIGIPAFSYSFFVIR, SVQINGITIK, SYWQSQVNQDICK, TATKEDFINPDVIDIFISSVQK, TDFIIFDPK, TDFIIFDPKK, VFQVVESTRPGK, VFQVVESTRPGKK, VIMASVQGSK, VIMASVQGSKR, VYIHCTNTDNPR, YIIRPIGPHGIISK,…	50.5	54.733	0	2051	403370000000	26.9604	28.0938	26.7838	23.9802	26.2984	25.3105	27.6996	26.6234	28.4364	25.6456	28.3603	NaN	28.48	26.5985	NaN	26.0466	28.4116	23.8265	26.9385	26.3015	NaN	28.5768	28.8482	30.2288	28.2976	27.438	26.5531
P02790	HPX	Hemopexin	38	38	CSPHIVISAITSDNHGATYAFSGTHYWR, DGWHSWPIAHQWPQGPSAVDAAFSWEEK, DVRDYFMPCPGR, DVRDYFMPCPGRGHGHR, DYFMPCPGR, DYFMPCPGRGHGHR, EIISERWK, EVGTPHGIIIDSVDAAFICPGSSR, EVGTPHGIIIDSVDAAFICPGSSRIHIMAGR, EWFWDIATGTMK, FDPVRGEVPPR, FDPVRGEVPPRYPR, GECQAEGVIFFQGDR, GGYTIVSGYPK, IHIMAGR, IHIMAGRR, IIQDEFPGIPSPIDAAVECHR, IWWIDIK, IYIVQGTQVYVFITK, NFPSPVDAAFR, NFPSPVDAAFRQGHNSVFIIK, NFPSPVDAAFRQGHNSVFIIKGDK, QGHNSVF…	70.1	51.676	0	2947	500610000000	33.6234	33.2187	33.2916	33.4265	32.7792	33.0954	33.4195	33.2226	33.4355	33.4679	33.3351	33.3922	33.3435	33.2166	33.6808	33.3314	33.4257	33.7328	33.4818	33.5995	34.0425	32.8719	33.0496	33.4287	33.2098	33.5304	33.7182
P04196	HRG	Histidine-rich glycoprotein	24	24	ADIFYDVEAIDIESPK, AIDIINK, AIDIINKR, DGYIFQIIR, DHHHPHKPHEHGPPPPPDER, DSPVIIDFFEDTER, GEVIPIPEANFPSFPIPHHK, GGEGTGYFVDFSVR, GPRPFHCR, HHFPRHPNVFGFCR, HPIKPDNQPFPQSVSESCPGK, HPIKPDNQPFPQSVSESCPGKFK, HPNVFGFCR, HSHESQDIR, IADAHIDR, IPPIRKGEVIPIPEANFPSFPIPHHK, KGEVIPIPEANFPSFPIPHHK, QIGSVYR, RPSEIVIGQCK, RRDGYIFQIIR, SGFPQVSMFFTHTFPK, SSTTKPPFKPHGSR, VRGGEGTGYFVDFSVR, YKEENDDFASFR	44.4	59.578	3.7185e-167	1462	69130000000	28.811	28.6785	28.4217	29.4291	28.8859	30.1627	29.8462	29.1384	29.1182	29.6914	29.3201	29.6594	28.7256	29.4796	29.9275	28.7119	28.3581	29.0361	28.8608	29.1532	29.9756	28.041	28.9653	28.9113	28.1028	29.5507	29.8003
P07900	HSP90AA1	Heat shock protein HSP 90-alpha	24	14	ADIINNIGTIAK, AIIFVPR, DQVANSAFVER, EIHINIIPNKQDR, EIISNSSDAIDK, FYEQFSK, GVVDSEDIPINISR, HIEINPDHSIIETIR, HIYYITGETK, HSQFIGYPITIFVEK, HSQFIGYPITIFVEKER, IGIHEDSQNR, IRYESITDPSKIDSGK, KHIEINPDHSIIETIR, KISEIIR, NPDDITNEEYGEFYK, RAPFDIFENR, SITNDWEDHIAVK, TITIVDTGIGMTK, TIVSVTK, TKPIWTR, VIIHIKEDQTEYIEER, VIIHIKEDQTEYIEERR, YIDQEEINK	33.2	84.659	1.623e-216	580	39931000000	NaN	24.0469	NaN	24.2329	NaN	NaN	24.1578	24.4468	24.1125	24.1323	24.5052	23.7804	24.1234	NaN	NaN	NaN	NaN	NaN	NaN	NaN	NaN	NaN	NaN	NaN	NaN	NaN	NaN
P11021	HSPA5	78 kDa glucose-regulated protein	40	37	AKFEEINMDIFR, AVEEKIEWIESHQDADIEDFK, AVEEKIEWIESHQDADIEDFKAK, DAGTIAGINVMR, DNHIIGTFDITGIPPAPR, EFFNGKEPSR, EIEEIVQPIISK, FEEINMDIFR, IDTRNEIESYAYSIK, IEIESFYEGEDFSETITR, IEWIESHQDADIEDFK, IEWIESHQDADIEDFKAK, IIGDAAK, IINEPTAAAIAYGIDK, IINEPTAAAIAYGIDKR, ITITNDQNR, ITPEEIER, ITPSYVAFTPEGER, ITPSYVAFTPEGERIIGDAAK, KKEIEEIVQPIISK, KSDIDEIVIVGGSTR, KTKPYIQVDIGGGQTK, KVTHAVVTVPAYFNDAQR, MKETAEAYIGK, …	53.1	72.332	0	1841	125590000000	28.1869	26.9971	25.5799	25.9649	27.1954	26.1286	26.5484	26.9602	26.1794	26.846	27.7609	25.5022	28.0552	27.1729	NaN	28.2633	27.0601	26.15	27.1637	24.9015	24.9121	28.4579	27.8912	27.5641	29.3379	27.1822	26.7434
P11142	HSPA8	Heat shock cognate 71 kDa protein	36	28	ARFEEINADIFR, DAGTIAGINVIR, DNNIIGK, EIAEAYIGK, FDDAVVQSDMK, FEEINADIFR, GPAVGIDIGTTYSCVGVFQHGK, GTIDPVEK, HWPFMVVNDAGRPK, IIGDAAK, IINEPTAAAIAYGIDK, IINEPTAAAIAYGIDKK, IIQDFFNGK, IIQDFFNGKEINK, ISKEDIER, ITITNDK, ITITNDKGR, MKEIAEAYIGK, MVNHFIAEFK, MVNHFIAEFKR, NQTAEKEEFEHQQK, NQTAEKEEFEHQQKEIEK, NQVAMNPTNTVFDAK, NQVAMNPTNTVFDAKR, NSIESYAFNMK, RFDDAVVQSDMK, RNTTIPTK, SFYPEEVSSMVITK, SINPDEAVAYGA…	53.1	70.897	0	2051	131620000000	27.271	27.507	25.6926	26.7093	27.309	27.0299	26.7195	26.5537	27.8173	26.7514	27.4479	24.9507	28.0339	27.1578	NaN	27.6187	26.6324	25.8352	27.1008	24.6226	24.6737	28.4513	27.8878	27.2952	28.9733	27.1645	26.7951
P35858	IGFALS	Insulin-like growth factor-binding protein complex acid labile subunit	19	19	AFWIDVSHNR, ANVFVQIPR, DFAIQNPSAVPR, DIHFIEEIQIGHNR, EIVIAGNR, IAEIPADAIGPIQR, IAYIQPAIFSGIAEIR, IEAIPNSIIAPIGR, IEYIIISR, IHSIHIEGSCIGR, IRPHTFTGISGIR, IRPHTFTGISGIRR, ISHNAIASIRPR, IWIEGNPWDCGCPIK, NIIAAVAPGAFIGIK, NIPEQVFR, SFEGIGQIEVITIDHNQIQEVK, SIAIGTFAHTPAIASIGISNNR, VAGIIEDTFPGIIGIR	40	66.034	1.7131e-142	300	16958000000	25.6746	26.3703	26.3997	26.1291	27.1565	25.2425	25.5042	27.0786	26.5302	26.3272	25.566	27.9044	25.773	25.4504	NaN	26.9529	26.5434	26.4248	NaN	26.8843	26.3108	NaN	25.4899	27.3524	NaN	NaN	25.9505
P01876	IGHA1	Ig alpha-1 chain C region	22	7	DASGVTFTWTPSSGK, DICGCYSVSSVIPGCAEPWNHGK, EKYITWASR, GDTFSCMVGHEAIPIAFTQK, GFSPKDVIVR, KGDTFSCMVGHEAIPIAFTQK, NFPPSQDASGDIYTTSSQITIPATQCIAGK, QEPSQGTTTFAVTSIIR, SAVQGPPER, SAVQGPPERDICGCYSVSSVIPGCAEPWNHGK, SGNTFRPEVHIIPPPSEEIAINEIVTITCIAR, SVTCHVK, TFTCTAAYPESK, TFTCTAAYPESKTPITATISK, TPITATISK, VAAEDWK, VAAEDWKK, VAAEDWKKGDTFSCMVGHEAIPIAFTQK, WIQGSQEIPR, WIQGSQEIPREK, YITWASR, YITWASRQEPSQGTTTFA…	59.8	37.654	0	1974	502980000000	33.9916	33.549	33.3108	32.354	33.8798	33.3379	32.8919	33.3843	33.4389	33.8308	32.968	33.1128	33.5616	34.2378	32.6318	34.3166	33.9283	33.761	32.8344	33.4308	33.6195	33.7494	33.6184	33.579	32.4491	33.4647	33.7122
P01877	IGHA2	Ig alpha-2 chain C region	18	3	DASGATFTWTPSSGK, DICGCYSVSSVIPGCAQPWNHGETFTCTAAHPEIK, EKYITWASR, GDTFSCMVGHEAIPIAFTQK, GFSPKDVIVR, HYTNPSQDVTVPCPVPPPPPCCHPR, KGDTFSCMVGHEAIPIAFTQK, QEPSQGTTTFAVTSIIR, SAVQGPPER, SGNTFRPEVHIIPPPSEEIAINEIVTITCIAR, SVTCHVK, VAAEDWK, VAAEDWKK, VAAEDWKKGDTFSCMVGHEAIPIAFTQK, WIQGSQEIPR, WIQGSQEIPREK, YITWASR, YITWASRQEPSQGTTTFAVTSIIR	57.9	36.526	0	50	6099300000	27.6211	26.3716	27.3832	28.3587	28.4265	26.7303	27.3881	27.616	26.9243	28.3937	27.0925	26.936	27.149	28.3061	26.7888	25.8618	26.6072	27.4328	26.2176	27.7001	26.5088	28.7594	27.576	27.4849	26.3908	26.7217	27.8433
P01880	IGHD	Ig delta chain C region	8	8	APDVFPIISGCR, ATFTCFVVGSDIK, DAHITWEVAGK, EIFRWPESPK, IMAIREPAAQAPVK, TFPEIQRR, VPAPPSPQPATYTCVVSHEDSR, VPTGGVEEGIIER	26.8	42.253	1.4081e-33	36	2753300000	24.1803	NaN	23.2673	NaN	NaN	28.2504	22.7331	27.1018	NaN	24.3849	NaN	24.1075	23.2278	NaN	NaN	NaN	23.8817	NaN	23.3044	NaN	NaN	24.1114	24.4572	22.7237	NaN	NaN	24.2547
A0A087X079	IGHG1	Ig gamma-1 chain C region	33	0	AEDTAVYYCAR, AIPAPIEK, DTIMISR, EPQVYTIPPSR, EPQVYTIPPSRDEITK, FNWYVDGVEVHNAK, FTISRDNAK, GFYPSDIAVEWESNGQPENNYK, GFYPSDIAVEWESNGQPENNYKTTPPVIDSDGSFFIYSK, GPSVFPIAPSSK, GPSVFPIAPSSKSTSGGTAAIGCIVK, GQPREPQVYTIPPSRDEITK, GRFTISR, GRFTISRDNAK, GTTVTVSSASTK, GTTVTVSSASTKGPSVFPIAPSSK, ITVDKSR, NQVSITCIVK, NSIYIQMNSIR, SCDKTHTCPPCPAPEIIGGPSVFIFPPKPK, SRWQQGNVFSCSVMHEAIHNHYTQK, STSGGTAAIGCIVK, THTCPPCPA…	57.7	51.912	0	23	1434000000	25.3909	26.915	NaN	27.9795	NaN	27.785	NaN	26.5206	NaN	NaN	NaN	NaN	26.0726	26.5835	NaN	NaN	NaN	NaN	NaN	NaN	25.873	NaN	NaN	NaN	NaN	NaN	NaN
P01859	IGHG2	Ig gamma-2 chain C region	19	9	CCVECPPCPAPPVAGPSVFIFPPKPK, DTIMISR, EPQVYTIPPSR, EPQVYTIPPSREEMTK, GIPAPIEK, GPSVFPIAPCSR, GQPREPQVYTIPPSREEMTK, ITVDKSR, KCCVECPPCPAPPVAGPSVFIFPPKPK, NQVSITCIVK, SRWQQGNVFSCSVMHEAIHNHYTQK, STSESTAAIGCIVK, TPEVTCVVVDVSHEDPEVQFNWYVDGVEVHNAK, TTPPMIDSDGSFFIYSK, TTPPMIDSDGSFFIYSKITVDK, VSNKGIPAPIEK, VVSVITVVHQDWINGK, VVSVITVVHQDWINGKEYK, WQQGNVFSCSVMHEAIHNHYTQK	61.7	35.9	0	1220	533830000000	33.9381	33.4431	30.4863	33.2437	33.2987	31.8732	33.3315	33.5372	33.635	33.7536	32.9322	32.9886	33.2727	33.1195	33.2425	33.17	32.9857	33.3757	32.1405	33.3879	34.1619	31.9723	32.4021	33.5719	32.6477	32.4075	33.7017
A0A087WXL8	IGHG3	Ig gamma-3 chain C region	26	12	AIPAPIEK, CPAPEIIGGPSVFIFPPKPK, CPAPEIIGGPSVFIFPPKPKDTIMISR, DTIMISR, DTSASTAYMEISSIR, EPQVYTIPPSR, EPQVYTIPPSREEMTK, GPSVFPIAPCSR, GQPREPQVYTIPPSREEMTK, ITVDKSR, NQVSITCIVK, RVEIKTPIGDTTHTCPR, SCDTPPPCPR, SEDTAVYYCAR, SRWQQGNIFSCSVMHEAIHNR, SRWQQGNIFSCSVMHEAIHNRFTQK, STSGGTAAIGCIVK, TPEVTCVVVDVSHEDPEVQFK, TPIGDTTHTCPR, TPIGDTTHTCPRCPEPK, VSNKAIPAPIEK, VVSVITVIHQDWINGK, VVSVITVIHQDWINGKEYK, VVSVI…	49.7	56.889	0	2246	422220000000	33.3971	33.4375	31.6844	32.3189	32.4821	33.5832	34.4558	33.0597	32.2277	33.3518	32.7332	32.6356	33.0656	34.1277	32.7372	33.5278	33.5908	32.5203	32.0448	33.1428	33.7521	32.5143	32.9375	32.2969	31.2108	34.1945	33.8876
P01861	IGHG4	Ig gamma-4 chain C region	20	11	AKGQPREPQVYTIPPSQEEMTK, DTIMISR, EPQVYTIPPSQEEMTK, GFYPSDIAVEWESNGQPENNYK, GIPSSIEK, GPSVFPIAPCSR, ITVDKSR, NQVSITCIVK, SRWQEGNVFSCSVMHEAIHNHYTQK, STSESTAAIGCIVK, TTPPVIDSDGSFFIYSR, TYTCNVDHKPSNTK, TYTCNVDHKPSNTKVDK, VSNKGIPSSIEK, VVSVITVIHQDWINGK, VVSVITVIHQDWINGKEYK, VVSVITVIHQDWINGKEYKCK, WQEGNVFSCSVMHEAIHNHYTQK, YGPPCPSCPAPEFIGGPSVFIFPPKPK, YGPPCPSCPAPEFIGGPSVFIFPPKPKDTIMISR	64.5	35.94	0	1533	397250000000	32.8314	32.7823	31.7335	32.1148	32.2785	31.5632	32.77	32.7876	31.2391	32.8625	31.189	33.0798	31.6972	33.4428	33.396	32.2729	31.2383	32.9969	32.0947	33.5912	32.5886	31.6895	31.9222	31.9706	31.0151	32.0092	32.4517
A0A087WYJ9	IGHM	Ig mu chain C region	33	2	DGFFGNPR, DGFFGNPRK, DVMQGTDEHVVCK, DVMQGTDEHVVCKVQHPNGNKEK, ESATITCIVTGFSPADVFVQWMQR, ESDWIGQSMFTCR, FTCTVTHTDIPSPIK, GFPSVIR, GFPSVIRGGK, GIEWIGR, GQPISPEK, GQPISPEKYVTSAPMPEPQAPGR, GVAIHRPDVYIIPPAR, GVAIHRPDVYIIPPAREQINIR, IICQATGFSPR, ITINPDTSK, NVPIPVIAEIPPK, NVPIPVIAEIPPKVSVFVPPRDGFFGNPR, QIQVSWIR, QTISRPK, QVGSGVTTDQVQAEAK, SKIICQATGFSPR, STGKPTIYNVSIVMSDTAGTCY, VFAIPPSFASIFITK, VSVFVPPR, …	52.3	65.7	0	76	4480900000	25.7677	25.4635	24.9744	27.6923	25.7343	25.639	26.2045	26.5236	26.1546	26.8979	25.2445	23.3806	25.2967	26.3573	23.6948	25.6624	27.7291	25.937	26.1172	27.4733	26.3681	26.5359	27.2253	26.0128	22.0533	24.8906	25.9924
A0A087X2C0	IGHM	Ig mu chain C region	36	0	AEDTAVYYCAR, DGFFGNPR, DGFFGNPRK, DVMQGTDEHVVCK, DVMQGTDEHVVCKVQHPNGNKEK, ESATITCIVTGFSPADVFVQWMQR, ESDWIGQSMFTCR, FTCTVTHTDIPSPIK, FTISRDNAK, GFPSVIR, GFPSVIRGGK, GQPISPEK, GQPISPEKYVTSAPMPEPQAPGR, GRFTISR, GRFTISRDNAK, GVAIHRPDVYIIPPAR, GVAIHRPDVYIIPPAREQINIR, IICQATGFSPR, NSIYIQMNSIR, NVPIPVIAEIPPK, NVPIPVIAEIPPKVSVFVPPRDGFFGNPR, QIQVSWIR, QTISRPK, QVGSGVTTDQVQAEAK, SKIICQATGFSPR, STGKPTIYNVSI…	56.1	64.106	0	2270	279890000000	32.1799	30.8073	31.0825	31.8147	33.3282	32.0375	32.2261	33.668	31.053	32.4324	32.1928	32.229	33.0895	32.3954	32.5497	31.9422	33.7016	31.6852	31.954	32.03	33.4176	31.1622	31.9965	31.6095	31.757	30.9228	31.6689
A0A0C4DH31	IGHV1-18	Immunoglobulin heavy variable 1-18	3	2	SDDTAVYYCAR, SIRSDDTAVYYCAR, VTMTTDTSTSTAYMEIR	26.5	12.82	8.574e-36	33	59972000000	25.2631	NaN	24.3013	25.265	25.2228	25.8697	25.3194	25.4576	24.8569	25.0061	NaN	NaN	NaN	25.4612	24.6069	25.1665	25.4315	26.171	25.0561	24.4521	24.8417	24.495	NaN	NaN	23.8729	24.147	24.2849
P01743	IGHV1-46	Ig heavy chain V-I region HG3	2	1	DTSTSTVYMEISSIR, SEDTAVYYCAR	22.2	12.946	7.55e-25	11	666830000	NaN	NaN	23.8471	NaN	24.9101	25.4809	24.6685	24.6652	24.11	24.5676	24.3979	24.2381	NaN	NaN	NaN	23.9615	NaN	24.3841	24.2367	24.7629	NaN	NaN	24.5286	NaN	NaN	24.0117	25.0449
A0A0B4J1V5	IGHV1-69	Immunoglobulin heavy variable 1-69	4	3	ASGGTFSSYAISWVR, SEDTAVYYCAR, STSTAYMEISSIR, VTITADK	39.3	12.659	1.095e-47	16	958310000	24.1363	25.1997	26.3119	24.0728	NaN	24.8094	NaN	24.9508	NaN	NaN	NaN	25.7355	24.6941	26.4887	24.4914	24.4003	NaN	24.709	25.3356	23.3088	24.652	25.0533	NaN	23.3736	NaN	24.9221	26.1695
A0A0B4J1V2	IGHV2-26	Immunoglobulin heavy variable 2-26	3	2	AIEWIAHIFSNDEK, ITISKDTSK, MGVSWIR	25.2	13.182	5.5823e-09	8	572740000	23.8073	22.0012	22.1602	24.8206	NaN	25.4531	23.0303	23.7596	22.1761	23.1004	23.2552	NaN	24.335	23.899	22.6954	22.6115	23.4372	25.4795	23.1287	24.201	22.8815	NaN	NaN	23.1045	NaN	NaN	23.9371
A0A0B4J1V0	IGHV3-15	Immunoglobulin heavy variable 3-15	6	2	FTISRDDSK, GIEWVGR, GRFTISR, GRFTISRDDSK, NTIYIQMNSIK, SKTDGGTTDYAAPVK	37	12.926	6.918e-28	15	1072700000	23.6628	23.8131	23.6631	24.9509	24.4619	NaN	23.9836	NaN	23.8806	NaN	NaN	NaN	NaN	26.2415	26.721	NaN	26.2871	NaN	26.2495	22.9111	NaN	24.0115	25.7789	24.0163	22.4293	25.5367	24.6626
P01765	IGHV3-23	Ig heavy chain V-III region TIL	5	0	AEDTAVYYCAK, EVQIIESGGGIVQPGGSIR, FTISRDDSK, GRFTISR, GRFTISRDDSK	35.7	11.612	7.9051e-79	200	20128000000	29.3973	29.179	28.4359	28.1427	28.1413	29.536	29.2371	28.9517	28.9091	28.8579	29.0955	29.1991	27.7508	29.3064	29.4897	28.4318	29.0802	29.1505	29.0243	29.3374	27.6657	27.5171	28.1578	27.7851	27.5493	24.8919	29.2774
P01779	IGHV3-23	Ig heavy chain V-III region TUR	2	1	EVQIIESGGGIVQPGGSIR, ISCAASGFTFSR	26.7	12.188	4.3701e-63	17	795560000	24.9738	NaN	24.3888	25.3724	24.8354	24.9936	NaN	25.4167	24.8559	25.0187	24.8344	25.5884	NaN	25.3818	NaN	NaN	NaN	25.0906	25.4565	24.5261	24.9575	24.6223	NaN	25.7364	NaN	NaN	25.1296
A0A0J9YVT0	IGHV3-33	Immunoglobulin heavy variable 3-33	7	1	AEDTAVYYCAR, FTISRDNSK, GRFTISR, GRFTISRDNSK, ISCAASGFTFSSYAMHWVR, NTIYIQMNSIR, YYADSVKGR	50.4	12.989	2.1286e-55	4	208460000	NaN	NaN	NaN	NaN	NaN	NaN	NaN	NaN	NaN	NaN	NaN	NaN	NaN	24.2494	NaN	24.4682	22.7545	23.8152	22.5925	NaN	24.16	23.36	22.9963	NaN	NaN	23.1439	24.7845
P01772	IGHV3-33	Ig heavy chain V-III region KOL	5	2	FTISRDNSK, GRFTISR, GRFTISRDNSK, NTIFIQMDSIR, QVQIVESGGGVVQPGR	30.2	13.718	3.777e-33	55	4458800000	25.8013	NaN	26.2215	26.4977	26.0769	24.6862	27.4402	27.48	26.1159	27.5765	26.6091	27.3053	26.0256	27.6166	NaN	NaN	27.9207	NaN	NaN	26.3128	24.7402	25.806	22.0169	25.3288	NaN	27.8049	NaN
A0A0C4DH36	IGHV3-38	Immunoglobulin heavy variable 3-38 ...	4	1	FTISRDNSK, GRFTISR, GRFTISRDNSK, NTIYIQMNNIR	19	12.758	2.01e-33	21	813700000	NaN	NaN	23.0478	24.9422	24.0658	NaN	25.8822	24.473	NaN	25.6159	NaN	24.1487	25.9143	24.8723	NaN	24.9914	25.3752	23.6405	25.337	24.8315	NaN	23.4011	NaN	24.971	NaN	24.6295	25.2951
P01763	IGHV3-48	Ig heavy chain V-III region WEA	3	1	AEDTAVYYCAR, GRFTISR, NSIYIQMSSIR	25.4	12.141	5.5112e-26	9	325620000	23.1495	NaN	23.891	NaN	23.6165	22.0184	NaN	23.9223	NaN	NaN	NaN	24.839	25.2657	23.6638	NaN	NaN	24.5029	24.3602	NaN	24.6159	NaN	NaN	NaN	NaN	NaN	25.2336	25.0021
P01767	IGHV3-53	Ig heavy chain V-III region BUT	3	1	AEDTAVYYCAR, EVQIVETGGGIIQPGGSIR, GRFTISR	32.2	11.906	7.1734e-26	2	885870000	24.0408	24.2395	24.303	23.8799	24.0355	25.0089	24.5048	24.3155	23.9543	26.3706	24.0809	23.4371	23.7575	26.0635	24.1162	24.0992	23.3396	24.5613	23.4387	NaN	24.508	23.7937	23.8531	23.9563	NaN	24.2666	24.2453
A0A0J9YX35	IGHV3-64D	Immunoglobulin heavy variable 3-64D	4	1	FTISRDNSK, GRFTISR, GRFTISRDNSK, NTIYIQMSSIR	18.8	12.822	7.2249e-34	13	707220000	NaN	24.163	24.7196	25.6047	NaN	23.9509	25.5696	NaN	23.5572	NaN	24.2502	NaN	25.8022	25.7224	NaN	NaN	NaN	NaN	25.4603	NaN	NaN	NaN	NaN	25.3034	NaN	NaN	26.3937
A0A087WW89	IGHV3-72	Immunoglobulin heavy variable 3-72	7	2	EVQIVESGGGIVQPGGSIR, FTISRDDSK, GIEWVGR, GRFTISR, GRFTISRDDSK, ISCAASGFTFSDHYMDWVR, NSIYIQMNSIK	66.3	11.167	4.188e-95	352	44462000000	29.4401	29.8404	28.9424	30.3269	30.2673	29.2955	30.3945	30.2179	29.9153	30.3334	29.8661	30.0099	29.1612	30.1653	30.1904	30.3538	30.204	30.0835	29.9078	30.1311	30.6082	28.9042	29.5396	29.8533	28.8526	30.3905	30.4792
A0A0B4J1X5	IGHV3-74	Immunoglobulin heavy variable 3-74	6	1	AEDTAVYYCAR, FTISRDNAK, GIVWVSR, GRFTISR, GRFTISRDNAK, NTIYIQMNSIR	34.2	12.839	1.0226e-49	62	3198200000	25.1336	25.6009	24.9872	26.4646	25.9425	24.9218	NaN	27.1807	26.0275	26.2867	26.8746	NaN	25.7026	NaN	24.2225	NaN	26.0216	25.1889	27.0675	26.8231	26.1065	24.6873	NaN	NaN	24.4972	25.3656	25.6247
A0A075B7B8	IGHV3OR16-12	Immunoglobulin heavy variable 3/OR1...	2	1	NTIYIQMNSIR, VEDTAVYYCAR	18.8	12.874	5.4106e-25	17	571630000	23.2869	NaN	NaN	24.2726	25.2633	NaN	25.2791	24.9062	23.8175	24.679	NaN	24.534	NaN	26.0498	NaN	23.698	25.0897	24.146	25.2355	24.8078	NaN	NaN	NaN	NaN	NaN	24.6593	25.4068
A0A0C4DH34	IGHV4-28	Immunoglobulin heavy variable 4-28	2	2	SRVTMSVDTSK, VTMSVDTSK	9.4	13.124	7.0767e-05	5	407150000	22.1369	23.0145	22.2433	23.4817	24.6037	23.7376	23.5275	23.6043	22.0023	22.615	22.9328	23.3852	22.4366	23.0701	23.2054	22.9027	24.3281	23.6047	22.4095	25.9964	25.5177	21.9412	22.8112	NaN	NaN	NaN	22.3961
P06331	IGHV4-34	Ig heavy chain V-II region ARH-77	2	1	ISSVTAADTAVYYCAR, VTISIDTSK	17.1	16.228	1.0582e-28	10	554800000	NaN	21.5282	25.552	24.6338	NaN	NaN	24.3136	NaN	23.0814	24.1869	22.2452	23.8027	21.8783	24.5545	NaN	NaN	24.7049	22.9426	24.6271	24.6134	NaN	21.3573	22.1404	21.3701	NaN	NaN	24.5096
P01824	IGHV4-39	Ig heavy chain V-II region WAH	2	2	NQFSINIR, VTISVDTSR	13.2	14.117	0.00012559	3	297420000	22.0643	NaN	24.8172	NaN	23.5423	22.8125	23.9073	22.6925	22.2148	23.9152	20.203	23.4881	NaN	23.2401	NaN	23.9013	23.159	22.8852	NaN	NaN	23.4179	NaN	23.8339	NaN	NaN	23.9988	25.3736
A0A0C4DH40	IGHV4-59	Immunoglobulin heavy variable 4-59	4	3	ISSVTAADTAVYYCAR, SRVTISVDTSK, VTISVDTSK, VTISVDTSKNQFSIK	28.4	12.936	1.1313e-54	90	5706800000	25.728	25.921	26.8352	26.5225	27.0964	NaN	27.1106	27.0546	26.9271	27.0111	26.2417	27.7886	25.7616	27.7557	26.5109	27.1321	27.1085	27.4013	27.725	26.899	26.0901	26.7748	26.5652	26.0469	25.557	27.0453	27.5775
A0A0C4DH38	IGHV5-51	Immunoglobulin heavy variable 5-51	4	2	ASDTAMYYCAR, GIEWMGIIYPGDSDTR, SISTAYIQWSSIK, YSPSFQGQVTISADK	47	12.674	1.0428e-22	18	1645900000	25.6551	25.1739	NaN	25.6074	25.1539	25.6303	25.442	25.3812	25.4786	25.8928	25.9139	26.3792	26.1685	24.6133	25.6842	24.5046	23.5055	NaN	NaN	NaN	NaN	24.8234	25.4758	25.1472	25.0329	25.5493	25.6254
P01591	IGJ	Immunoglobulin J chain	8	8	FVYHISDICK, IIRSSEDPNEDIVER, IIVPINNR, IVIVDNK, MVETAITPDACYPD, SSEDPNEDIVER, SSEDPNEDIVERNIR, TRFVYHISDICK	37.1	18.098	4.6204e-62	135	7749200000	27.9619	26.5449	27.1624	26.4304	29.1599	27.2042	27.3853	28.3417	26.0542	27.675	27.292	28.0923	27.9828	28.6566	28.1596	26.9348	28.8788	26.5268	27.0626	27.4592	29.2299	26.6244	26.9978	27.899	26.2225	25.3268	27.1908
A0A087WZW8	IGKC	Ig kappa chain C region	15	11	DSTYSISSTITISK, DSTYSISSTITISKADYEK, EAKVQWKVDNAIQSGNSQESVTEQDSK, HKVYACEVTHQGISSPVTK, RTVAAPSVFIFPPSDEQIK, SFNRGEC, SGTASVVCIINNFYPR, SGTASVVCIINNFYPREAK, TVAAPSVFIFPPSDEQIK, VDNAIQSGNSQESVTEQDSK, VDNAIQSGNSQESVTEQDSKDSTYSISSTITISK, VDNAIQSGNSQESVTEQDSKDSTYSISSTITISKADYEK, VQWKVDNAIQSGNSQESVTEQDSK, VQWKVDNAIQSGNSQESVTEQDSKDSTYSISSTITISK, VYACEVTHQGISSPVTK	89.9	12.996	0	3950	848070000000	33.9006	34.25	33.4038	34.0398	33.8692	33.68	34.3197	34.0164	33.7985	34.5869	33.8085	34.668	33.8627	34.305	34.6837	34.2759	34.1522	34.4735	34.2432	33.8673	34.7232	33.6671	33.9145	33.9972	33.2054	34.3201	34.5178
A0A0A0MT74	IGKV1-16	Immunoglobulin kappa variable 1-16	1	1	SIIYAASSIQSGVPSK	13.7	12.618	2.1758e-10	6	350570000	23.7401	NaN	21.9043	23.6366	23.7786	NaN	24.889	NaN	24.0312	24.6544	NaN	23.7927	NaN	25.2241	25.014	NaN	23.0051	24.5514	24.1617	24.8251	NaN	23.6813	NaN	23.0306	NaN	23.4671	23.7309
P04430	IGKV1-16	Ig kappa chain V-I region BAN	1	1	DIQITQSPSSISASVGDR	16.7	11.84	1.3358e-31	10	301330000	24.9463	NaN	23.8649	NaN	24.1077	NaN	25.1344	25.208	23.8688	22.8487	24.1618	24.8631	24.3177	NaN	NaN	NaN	23.7199	NaN	NaN	NaN	NaN	NaN	NaN	23.4338	NaN	NaN	24.9002
A0A0B4J1Z4	IGKV1-17	Immunoglobulin kappa variable 1-17	3	2	IIYAASSIQSGVPSR, NDIGWYQQKPGK, RIIYAASSIQSGVPSR	23.9	12.778	3.1981e-08	9	955150000	24.4499	25.5296	24.5299	23.9126	25.8259	24.9825	NaN	NaN	24.681	24.8092	25.9392	24.172	23.7521	26.1805	NaN	24.1748	24.27	24.4539	24.8116	24.279	25.1505	NaN	24.2063	24.6466	23.7894	24.1335	24.2255
P01594	IGKV1-33	Ig kappa chain V-I region AU	2	1	DIQMTQSPSSISASVGDR, IIIYDASNIESGVPSR	31.5	11.939	1.0155e-78	3	256410000	NaN	NaN	NaN	22.5336	22.1619	NaN	NaN	24.9184	NaN	23.5647	NaN	NaN	NaN	25.8133	23.1806	22.6718	NaN	23.2345	21.7722	NaN	NaN	NaN	NaN	23.0376	NaN	22.3401	23.1568
P01603	IGKV1-33	Ig kappa chain V-I region Ka	4	4	DIQMTQSPSTISVSVGDR, IIIYAASSIETGVPSR, TFGQGTKVDIK, TFGQGTKVDIKR	42.6	11.285	5.799e-14	23	1470500000	24.6326	25.8399	24.3991	24.6789	24.298	25.883	25.1917	24.9611	23.4326	26.235	NaN	25.3047	24.4219	25.9652	25.1381	25.1775	26.0917	27.1222	26.271	25.2128	27.0805	25.9466	25.4255	25.698	24.726	25.2366	25.067
A0A0B4J1Z7	IGKV1-39	Immunoglobulin kappa variable 1-39	2	1	ASQSISSYINWYQQKPGK, IIIYAASSIQSGVPSR	29.1	12.737	3.3419e-26	8	936900000	NaN	NaN	24.4276	NaN	25.5414	NaN	24.3843	24.4066	NaN	NaN	24.9934	25.0788	25.0687	25.1392	26.6683	24.4018	24.2621	24.5058	25.3508	NaN	25.1037	24.6497	24.4751	24.3715	NaN	24.3618	25.028
P01597	IGKV1-39	Ig kappa chain V-I region DEE	1	1	YINWYQQKPGK	10.2	11.418	6.5306e-05	19	1476600000	24.3368	25.673	23.8453	25.368	24.9843	NaN	24.9626	25.1004	25.4936	25.1587	25.4916	NaN	27.1286	26.9849	26.0015	25.0178	27.3824	NaN	25.7757	25.6223	25.9883	NaN	24.8168	24.7464	NaN	NaN	25.8633
P01598	IGKV1-5	Ig kappa chain V-I region EU	3	2	ASSIESGVPSR, DIQMTQSPSTISASVGDR, DIQMTQSPSTISASVGDRVTITCR	32.4	11.788	8.6987e-98	154	10220000000	28.1209	27.9417	28.4255	27.8876	28	28.0884	28.8797	27.6151	27.3193	28.1639	28.0313	28.9701	27.8227	28.2384	26.5597	28.1238	28.3438	28.1567	27.9693	27.7999	26.8107	27.1216	28.1035	27.8525	26.7193	28.0894	28.3575
P01602	IGKV1-5	Ig kappa chain V-I region HK102	3	2	ASQSISSWIAWYQQKPGK, ASSIESGVPSR, IIIYKASSIESGVPSR	29.1	12.781	2.8379e-11	27	2268900000	NaN	24.954	27.1142	25.0213	26.3757	25.0298	NaN	26.0717	NaN	26.2351	24.8907	NaN	25.1519	26.326	26.1532	25.0791	25.5049	25.7717	26.1039	25.313	27.4936	23.9102	25.8292	25.7871	NaN	25.1139	25.8633
P01611	IGKV1D-12	Ig kappa chain V-I region Wes	3	3	DIQMTQSPSSVSASVGDR, DIQMTQSPSSVSASVGDRVTITCR, IIIYSASSIENGVPSR	37	11.608	4.754e-62	29	1387200000	24.673	25.5814	25.1448	25.015	26.1303	26.1799	26.832	25.9666	25.8225	25.6625	26.2527	25.6298	NaN	26.0319	23.9023	25.2122	25.9442	25.3151	26.1678	24.4759	NaN	24.942	24.8961	24.5371	23.1293	25.1399	25.5727
P01593	IGKV1D-33	Ig kappa chain V-I region AG	4	2	DIQMTQSPSSISASVGDR, IIIYDASNIETGVPSR, TFGQGTKIEIK, TFGQGTKIEIKR	42.6	11.992	4.9621e-102	233	23910000000	29.0814	29.0062	28.7522	28.8904	29.1225	29.171	29.0225	29.0509	29.2744	29.596	28.8822	29.6205	28.5849	29.7072	29.0133	29.0847	29.2403	29.9573	28.9676	29.1005	28.3356	28.4961	28.9499	28.5742	28.3799	29.6021	29.2493
P01605	IGKV1D-33	Ig kappa chain V-I region Lay	2	1	DIQMTQSPSSISVSVGDR, IIIYGASTR	25	11.834	2.7431e-19	1	128130000	24.1319	23.6153	NaN	NaN	23.49	NaN	25.4413	23.5706	23.1852	NaN	23.4276	NaN	NaN	23.9328	NaN	NaN	NaN	NaN	NaN	NaN	NaN	23.432	NaN	NaN	NaN	NaN	NaN
P01613	IGKV1D-33	Ig kappa chain V-I region Ni	2	1	DIQMTQSPSSISATVGDR, IIIYDASNIETGVPSR	30.4	11.745	1.3578e-69	13	533570000	25.9765	24.8031	NaN	NaN	25.4749	NaN	25.6716	24.9585	NaN	NaN	25.1654	24.8291	NaN	24.9338	NaN	23.4962	24.2064	NaN	24.5231	NaN	NaN	23.4978	NaN	25.0365	NaN	24.6138	NaN
P80362	IGKV1D-33	Ig kappa chain V-I region WAT	2	1	DIQMTQSPSSISASVGDR, DIQMTQSPSSISASVGDRVTITCR	22.2	11.737	3.1213e-130	30	1878000000	26.8103	25.56	24.851	26.0631	25.149	25.8204	23.4812	26.1862	26.9777	25.9937	24.519	23.6683	26.1668	25.0247	27.8846	26.6384	23.5128	27.6058	25.3945	25.9068	25.9863	25.036	25.1009	26.0166	26.7167	25.2066	26.1917
A0A0C4DH68	IGKV2-24	Immunoglobulin kappa variable 2-24	3	2	FSGSGAGTDFTIK, FSGVPDR, FSGVPDRFSGSGAGTDFTIK	16.7	13.079	2.1291e-19	47	2847100000	26.0095	26.2219	25.4226	26.47	25.8182	25.9481	24.4007	26.5982	26.9454	27.2118	26.8355	26.2478	26.1678	26.0561	25.9946	26.6103	27.0262	26.4283	25.7887	25.6505	24.5605	24.7117	25.5666	26.245	24.5519	25.4955	26.773
A0A075B6S3	IGKV2-30	Ig kappa chain V-II region RPMI 6410	4	3	DSGVPDRFSGSGSGTDFTIK, FSGSGSGTDFTIK, SSQSIVYSDGNTYINWFQQRPGQSPR, VSNRDSGVPDRFSGSGSGTDFTIK	41.7	13.185	1.1524e-68	43	4132300000	25.9787	26.5092	25.5748	26.6862	25.7767	26.6223	27.5452	27.1645	27.0205	26.9278	27.2932	23.3877	26.0485	27.5735	29.0976	25.2253	NaN	26.4757	NaN	26.8389	27.5937	24.8326	25.5528	26.2673	24.9749	25.8754	NaN
A0A0A0MTQ6	IGKV2D-28	Ig kappa chain V-II region TEW	5	4	ASGVPDR, ASGVPDRFSGSGSGTDFTIK, DIVMTQSPISIPVTPGEPASISCR, FSGSGSGTDFTIK, PGQSPQIIIYIGSNR	57.8	11.043	2.7254e-147	289	38416000000	29.344	29.6408	28.6227	29.5364	29.5141	29.2375	29.785	29.4999	30.1516	30.4203	29.7505	29.8639	29.3099	29.8234	29.6493	29.5864	29.1758	30.1794	30.2123	29.9507	30.3953	28.7961	28.9965	29.3909	28.5359	29.9457	29.7198
A0A087X0P6	IGKV2D-29	Immunoglobulin kappa variable 2D-29	5	3	DIVMTQTPISISVTPGQPASISCK, FSGSGSGTDFTIK, FSGVPDR, SSQSIIHSDGK, TYIYWYIQK	62.7	11.192	5.3056e-36	60	2204500000	22.7957	25.4647	25.0285	25.2458	26.8436	23.1779	25.8061	25.3994	24.0216	25.5407	23.324	23.2852	24.7814	24.9784	NaN	24.8237	26.1713	25.0058	27.0745	26.8286	25.1159	24.6757	25.8123	NaN	NaN	25.5294	25.8856
A0A0B4J1T9	IGKV3-15	Immunoglobulin kappa variable 3-15	3	0	ASQSVSSNIAWYQQKPGQAPR, ATGIPAR, IIIYGASTR	32.2	12.496	1.0227e-24	87	17952000000	27.4616	28.8425	29.0019	29.7756	NaN	28.8552	27.1346	29.6296	28.3356	28.9498	27.4786	28.3131	28.8417	28.8071	28.2034	27.7987	29.4459	29.6994	24.7007	NaN	29.9086	26.6718	27.1259	27.1199	NaN	28.975	27.5296
P04207	IGKV3-15	Ig kappa chain V-III region CLL	3	1	ATGIPAR, FSGSGSGTEFTITISR, IIIYGASTR	24.8	14.275	1.7957e-17	14	883840000	NaN	NaN	21.9987	NaN	NaN	NaN	24.6694	NaN	NaN	25.5179	23.6902	24.8382	24.4998	24.3364	NaN	24.2516	25.3441	NaN	25.159	23.4284	NaN	23.7335	NaN	NaN	22.2731	25.3983	25.2765
P01619	IGKV3-20	Ig kappa chain V-III region B6	3	2	ATGIPDR, ATGIPDRFSGSGSGADFTITISR, FSGSGSGADFTITISR	21.3	11.12	3.1215e-11	4	310800000	NaN	22.5717	24.1638	NaN	22.4676	NaN	22.9634	NaN	NaN	23.8347	NaN	23.5492	24.5789	NaN	NaN	23.3934	23.6655	22.722	23.4056	22.4493	NaN	NaN	NaN	NaN	NaN	23.7117	25.0005
P01621	IGKV3-20	Ig kappa chain V-III region NG9	4	2	ASQSVSSSYIAWYQQKPGQAPR, ATGIPDR, FSGSASGTDFTITISR, IIIYGATSR	54	10.729	2.0238e-43	37	7293800000	NaN	27.7177	NaN	NaN	28.5694	NaN	28.7704	NaN	NaN	26.7216	27.8929	29.3559	NaN	NaN	NaN	28.4097	27.3632	NaN	27.723	28.3613	NaN	27.2492	27.7749	28.7392	NaN	27.7598	28.1221
P01623	IGKV3-20	Ig kappa chain V-III region WOL	8	0	ATGIPDR, ATGIPDRFSGSGSGTDFTITISR, EIVITQSPGTISISPGER, EIVITQSPGTISISPGERATISCR, FSGSGSGTDFTITISR, IIIYGASSR, TFGQGTKVEIK, TFGQGTKVEIKR	62.4	11.746	2.6521e-262	628	86444000000	31.0129	30.5832	29.9803	30.8568	30.4681	30.3667	31.1651	30.9894	30.631	31.164	30.6102	31.0388	30.3848	31.1536	31.519	31.0321	31.0157	31.9175	31.0494	31.0229	31.5419	29.6599	30.294	30.6878	30.3657	30.7322	31.2885
P18135	IGKV3-20	Ig kappa chain V-III region HAH	7	0	ASQSVSSSYIAWYQQKPGQAPR, ATGIPDR, ATGIPDRFSGSGSGTDFTITISR, FSGSGSGTDFTITISR, IIIYGASSR, TFGQGTKVEIK, TFGQGTKVEIKR	51.2	14.073	1.4532e-141	22	1404300000	25.4949	24.6118	25.1618	25.7374	25.9111	25.0977	25.7597	26.1354	26.36	24.7697	25.8319	NaN	26.4461	25.9475	25.535	24.7298	25.1632	25.7435	25.5968	24.5713	26.6878	23.4493	24.431	24.3735	24.7074	24.4833	25.5288
A0A0C4DH25	IGKV3D-20	Immunoglobulin kappa variable 3D-20	4	1	ATGIPDR, ATGIPDRFSGSGSGTDFTITISR, FSGSGSGTDFTITISR, IIIYDASSR	27.6	12.515	1.5544e-83	35	3614600000	26.6206	26.2481	25.9127	26.1993	26.469	26.1708	26.6432	26.3818	26.4283	27.7706	26.1277	25.7545	25.9753	28.0128	26.2426	27.7522	26.7584	27.904	25.4172	26.6451	27.1462	26.3	27.333	27.1977	26.3421	28.0674	25.8446
P01625	IGKV4-1	Ig kappa chain V-IV region Len	6	2	DIVMTQSPDSIAVSIGER, DIVMTQSPDSIAVSIGERATINCK, ESGVPDR, IIIYWASTR, NYIAWYQQK, NYIAWYQQKPGQPPK	48.2	12.64	9.8041e-105	423	51813000000	30.0981	29.6718	29.4229	30.4007	30.428	30.3363	30.1994	31.0272	30.686	30.9072	30.078	29.377	29.4098	30.9771	28.6964	30.4736	29.8415	30.326	30.4881	30.7832	30.5052	29.8668	29.7143	29.4486	28.9954	30.7049	30.6074
P06312	IGKV4-1	Ig kappa chain V-IV region	5	1	ESGVPDR, IIIYWASTR, NYIAWYQQK, NYIAWYQQKPGQPPK, SSQSVIYSSNNK	35.5	13.38	1.2597e-38	13	392400000	22.8824	22.5293	22.6165	24.2204	24.1883	23.1925	23.394	24.7663	24.2703	23.342	23.6992	23.5983	22.1673	24.0638	23.5162	22.7273	22.0005	24.1479	22.85	24.4625	24.766	21.6431	22.011	21.9704	21.8738	22.8408	23.4549
P0CG05	IGLC2	Ig lambda-2 chain C regions	12	6	AAPSVTIFPPSSEEIQANK, ADSSPVK, ADSSPVKAGVETTTPSK, AGVETTTPSK, AGVETTTPSKQSNNK, ATIVCIISDFYPGAVTVAWK, ATIVCIISDFYPGAVTVAWKADSSPVK, ATIVCIISDFYPGAVTVAWKADSSPVKAGVETTTPSK, SHRSYSCQVTHEGSTVEK, SYSCQVTHEGSTVEK, TVAPTECS, YAASSYISITPEQWK	96.2	11.293	0	1544	435040000000	33.4647	33.2729	32.4255	33.1264	32.949	33.0875	33.0619	32.9379	32.3734	32.7962	32.7794	33.2483	32.8769	33.1215	33.7379	33.2412	32.8609	33.5726	32.3675	33.3216	33.8282	32.1699	32.8338	32.7184	32.6374	33.0148	33.7482
A0M8Q6	IGLC7	Ig lambda-7 chain C region	4	1	AAPSVTIFPPSSEEIQANK, ADGSPVK, VGVETTKPSK, YAASSYISITPEQWK	48.1	11.303	6.2428e-67	8	208230000	NaN	NaN	23.6066	22.3465	23.4566	24.8474	22.8184	NaN	NaN	NaN	NaN	NaN	NaN	22.5318	NaN	22.037	NaN	23.8662	NaN	23.7782	NaN	22.1389	NaN	19.912	NaN	20.6878	24.206
B9A064	IGLL5	Immunoglobulin lambda-like polypeptide 5	12	6	ADGSPVK, ADGSPVKAGVETTKPSK, AGVETTKPSK, AGVETTKPSKQSNNK, ANPTVTIFPPSSEEIQANK, ATIVCIISDFYPGAVTVAWK, ATIVCIISDFYPGAVTVAWKADGSPVK, SHRSYSCQVTHEGSTVEK, SYSCQVTHEGSTVEK, TVAPTECS, VTVIGQPK, YAASSYISITPEQWK	51.4	23.063	0	358	24255000000	28.9988	29.0401	28.3298	28.8191	28.569	29.9753	29.429	29.7273	28.0238	28.8274	28.4177	27.7566	28.7075	29.3801	29.1239	29.1595	28.5349	29.4156	28.3494	29.1049	29.45	28.0369	28.3188	28.1992	27.4488	28.6335	29.3975
A0A075B6J0	IGLV1-40	Immunoglobulin lambda variable 1-40	3	3	IIIYGNSNRPSGVPDR, IIIYGNSNRPSGVPDRFSGSK, VTISCTGSSSNIGAGYDVHWYQQIPGTAPK	42.9	12.389	1.0463e-31	8	1206600000	25.7678	NaN	24.5592	24.4934	25.1711	24.6239	26.2773	25.8674	25.0835	NaN	25.121	NaN	24.2235	26.8502	26.7517	24.34	24.8913	25.268	24.9215	24.9378	25.2995	23.9848	24.1658	24.2403	23.9192	24.5157	25.0347
A0A075B6I8	IGLV1-47	Immunoglobulin lambda variable 1-47	3	2	IIIYSNNQRPSGVPDR, IIIYSNNQRPSGVPDRFSGSK, SGTSASIAISGIR	29.1	12.283	3.9233e-24	107	7874500000	26.6611	26.9841	27.2423	27.6232	26.6183	26.6748	26.2413	27.4213	25.3215	27.5812	27.0292	27.7377	27.0788	27.9442	30.3442	27.8547	28.1733	27.6585	26.0404	27.8952	28.3676	24.3378	26.7061	26.5843	27.0001	27.4934	27.9487
P01700	IGLV1-47	Ig lambda chain V-I region HA	2	0	RPSGVPDRFSGSK, SGTSASIAISGIR	23.2	11.896	2.6463e-23	35	3765000000	26.7031	26.6051	25.7147	27.4357	26.3067	25.5461	24.8141	27.6434	25.9896	24.3899	25.664	24.1681	26.4783	26.948	28.886	25.4339	22.6572	27.7609	24.4437	27.2908	28.541	23.6254	25.4276	25.0419	25.2591	NaN	26.8701
P01702	IGLV1-51	Ig lambda chain V-I region NIG-64	3	1	IIIYDNNK, RPSGIPDR, RPSGIPDRFSGSK	18.9	11.453	2.8893e-20	102	5665900000	27.3878	26.5741	26.3399	26.8971	26.6153	28.0377	25.7324	26.7849	26.6123	26.4589	26.5378	26.297	26.8702	26.767	28.471	27.5198	25.7571	27.4257	25.4124	27.832	28.9148	25.8096	26.3009	26.1253	26.81	26.1752	27.1675
P01708	IGLV2-11	Ig lambda chain V-II region BUR	2	2	IIIYEVSSR, YVSWYQQHPGK	18.3	11.506	1.2596e-05	6	751190000	24.1265	25.4898	NaN	23.9863	23.2095	NaN	24.6631	24.2777	24.4572	25.3695	24.2289	24.0116	23.9252	25.4964	24.7118	NaN	24.2735	NaN	24.3735	25.069	26.546	23.2751	24.3075	23.6159	23.1113	23.8693	24.9482
P04209	IGLV2-14	Ig lambda chain V-II region NIG-84	1	1	IIIYDVNSR	8	11.581	0.00058569	31	1058200000	NaN	25.6194	22.3641	25.9788	24.4534	NaN	24.0147	24.935	24.5979	25.0712	21.2262	NaN	25.4358	25.0866	22.7034	25.0128	24.4988	25.8488	24.1059	25.6827	24.5416	23.9409	24.9389	25.0674	25.2685	25.0713	26.126
A0A075B6K7	IGLV3-1	Immunoglobulin lambda variable 3-1	2	1	RPSGIPER, YACWYQQKPGQSPVIVIYQDSK	26.1	12.296	8.5948e-09	73	5834800000	26.4088	26.9006	26.9693	26.4476	27.1213	NaN	26.8003	26.9474	25.1625	26.8642	26.0231	NaN	27.4213	26.6276	25.1224	27.0732	26.2313	27.1292	26.1843	27.5095	26.537	26.1942	26.7317	25.9445	25.6237	26.3857	27.1054
P01714	IGLV3-19	Ig lambda chain V-III region SH	4	4	HVIFGGGTK, ITCQGDSIR, NNRPSGIPDR, SEITQDPAVSVAIGQTVR	42.6	11.392	4.6864e-31	61	2656100000	26.4362	26.346	25.8968	25.8994	26.7473	27.5671	25.7884	26.6544	25.631	26.3928	24.8095	26.1785	25.9515	26.7243	25.688	25.9759	26.3947	26.6213	25.4704	26.6385	26.1495	25.157	26.1179	25.3535	25.8103	26.0204	27.0785
A0A075B6J7	IGLV3-21	Immunoglobulin lambda variable 3-21	4	3	FSGSNSGNTATITISR, ITCGGNNIGSK, SVHWYQQK, SVHWYQQKPGQAPVIVVYDDSDRPSGIPER	48.7	12.446	3.1078e-90	82	6873500000	27.857	26.8954	26.9886	26.5521	28.3695	26.8258	27.147	27.6941	26.8164	26.7054	27.8791	27.1933	27.6115	28.7084	26.1562	25.7792	27.844	27.8458	26.7401	26.2292	24.7321	27.1056	26.8801	26.4918	26.2545	27.4155	28.2502
P80748	IGLV3-21	Ig lambda chain V-III region LOI	3	2	FSGSNSGNTATITISR, ITVISQPK, YVITQPPSVSVAPGETAR	37.8	11.935	6.1848e-84	102	21649000000	28.6613	28.1513	28.1161	27.9278	28.9887	28.7781	28.3807	28.7449	27.2248	29.1262	28.0725	28.9576	28.5541	29.2407	29.2687	28.7547	28.477	29.0777	27.6784	28.13	28.9202	27.9279	28.1408	27.7247	28.2636	28.4453	28.9554
A0A075B6J4	IGLV3-25	Immunoglobulin lambda variable 3-25	2	1	DSERPSGIPER, ITCSGDAIPK	18.8	12.011	2.0372e-08	35	1336100000	24.3857	25.3138	25.5637	24.7454	25.1592	25.8042	25.3826	26.2139	22.4361	24.2239	24.4983	25.5479	24.7341	25.804	NaN	24.3176	25.0812	23.9987	24.6331	26.0891	23.3376	24.1469	24.3992	23.8676	23.4504	25.3396	NaN
P01717	IGLV3-25	Ig lambda chain V-IV region Hil	1	1	SYEITQPPSVSVSPGQTAR	17.8	11.517	7.9915e-23	40	3186500000	26.7243	26.5909	25.8093	25.9442	26.3779	NaN	27.679	27.3653	26.0894	25.8662	26.6258	26.0567	25.9556	27.2266	27.2753	26.2097	26.5948	26.3116	25.4101	26.4246	27.4312	24.9934	25.7962	25.894	25.2479	26.0242	26.1813
A0A075B6I0	IGLV8-61	Immunoglobulin lambda variable 8-61	2	2	FSGSIIGNK, SSGVPDRFSGSIIGNK	13	12.901	1.0732e-23	22	2467400000	25.9937	24.5471	26.4973	27.4169	25.8885	NaN	26.276	25.654	NaN	24.5203	24.5134	NaN	25.7562	26.4314	28.2833	24.9532	22.6141	NaN	23.4184	25.7923	28.5885	24.0367	25.4454	25.0303	24.8406	25.736	24.3878
A0A0B4J1Y8	IGLV9-49	Immunoglobulin lambda variable 9-49	3	3	FSVIGSGINR, GDGIPDRFSVIGSGINR, VGTGGIVGSKGDGIPDRFSVIGSGINR	22	13.024	6.2696e-25	4	359900000	23.1203	23.3498	24.9297	23.4221	22.8288	NaN	NaN	NaN	NaN	NaN	NaN	24.4324	26.5036	NaN	NaN	NaN	24.0204	NaN	NaN	23.7298	25.9548	23.1652	NaN	NaN	NaN	NaN	23.7565
Q13418	ILK	Integrin-linked protein kinase	26	26	APIREIIR, EGNAVAVR, EVPFADISNMEIGMK, FAIDMAR, FDMIVPIIEK, FSFQCPGR, GDDTPIHIAASHGHR, GDDTPIHIAASHGHRDIVQK, GMAFIHTIEPIIPR, GRWQGNDIVVK, HSGIDFK, ICMNEDPAK, INENHSGEIWK, INVMNRGDDTPIHIAASHGHR, IPYKDTFWK, IWIDNTENDINQGDDHGFSPIHWACR, KPEDTNRR, MDDIFTQCR, MGQNINR, MYAPAWVAPEAIQK, SAVVEMIIMR, SRDFNEECPR, SVMIDEDMTAR, VAIEGIRPTIPPGISPHVCK, VRDWSTRK, YGEMPVDK	60.6	51.419	1.9317e-219	1373	111960000000	NaN	26.3358	25.4924	26.5789	26.8578	NaN	NaN	24.6926	26.0624	24.5895	26.5267	25.0527	25.9963	25.9692	NaN	27.0355	24.4867	24.6262	26.296	23.9993	24.5317	27.6499	25.5431	25.1037	26.201	25.5812	25.5651
P08514	ITGA2B	Integrin alpha-IIb	36	36	AEAQVEIR, AEGGQCPSIIFDIR, AEGGQCPSIIFDIRDETR, AISNVEGFER, ASVQIIVQDSINPAVK, FGSAIAPIGDIDR, FGSAIAPIGDIDRDGYNDIAVAAPYGGPSGR, GEAQVWTQIIR, GEQMASYFGHSVAVTDVNGDGRHDIIVGAPIYMESR, GPHAIGAPSIIITGTQIYGR, GQVIVFIGQSEGIR, HDIIVGAPIYMESR, HSPICHTTMAFIRDEADFR, HSPICHTTMAFIRDEADFRDK, IRGEQMASYFGHSVAVTDVNGDGR, IRGEQMASYFGHSVAVTDVNGDGRHDIIVGAPIYMESR, ISINAEIQIDR, IVIIDVPVR, IVIIDVPVRAEAQVEIR, IYVENDFSWDK, IYVE…	35.7	113.38	0	1734	134270000000	25.4045	25.4169	24.6336	24.7	26.2282	NaN	25.4772	24.9697	25.9053	25.1154	25.3909	25.6584	25.3893	25.3438	NaN	24.796	25.0349	24.3388	24.6033	23.8109	NaN	26.4512	25.3792	25.3973	26.3023	24.965	24.9657
P19827	ITIH1	Inter-alpha-trypsin inhibitor heavy chain H1	28	28	AAISGENAGIVR, ADVQAHGEGQEFSITCIVDEEEMKK, EIAAQTIK, EIAAQTIKK, ERGHMIENHVER, EVAFDIEIPK, FAHYVVTSQVVNTANEAR, GFSIDEATNINGGIIR, GHMIENHVER, GHMIENHVERIWAYITIQEIIAK, GHMIENHVERIWAYITIQEIIAKR, GMADQDGIKPTIDKPSEDSPPIEMIGPR, GRFPIYNIGFGHNVDFNFIEVMSMENNGR, GSIVQASEANIQAAQDFVR, GSSVHQDFIGFYVIDSHR, IDAQASFIPK, IWAYITIQEIIAK, IWAYITIQEIIAKR, IYEDHDATQQIQGFYSQVAK, KAAISGENAGIVR, KGHVIFRPTVSQQQSCPTCSTSIINGHF…	40.2	101.39	0	958	64288000000	29.5331	29.1192	30.7087	30.5196	29.8535	30.2238	30.0227	30.1934	29.4356	30.3722	29.6894	29.7358	29.4068	30.1475	29.7348	29.5071	30.0025	30.5974	30.0467	30.3314	29.5235	29.2379	29.3537	29.4815	28.8081	29.9337	30.3502
Q5T985	ITIH2	Inter-alpha-trypsin inhibitor heavy chain H2	38	26	AEDHFSVIDFNQNIR, AHVSFKPTVAQQR, AIYAQAR, ETAVDGEIVVIYDVKREEK, FIHVPDTFEGHFDGVPVISK, FIHVPDTFEGHFDGVPVISKGQQK, FYNQVSTPIIR, HADPDFTR, HADPDFTRKIWAYITINQIIAER, HIEVDVWVIEPQGIR, IGSYEHR, IQPSGGTNINEAIIR, ISNENHGIAQR, IWAYITINQIIAER, IYGNQDTSSQIK, IYGNQDTSSQIKK, IYIQPGR, KFYNQVSTPIIR, KIGSYEHR, KIWAYITINQIIAER, MATTMIQSK, MKQTVEAMK, NDIISATK, NVQFNYPHTSVTDVTQNNFHNYFGGSEIVVAGK, RISNENHGIAQR, SIAPTAAAK…	38.4	105.21	0	1700	129680000000	30.648	30.5143	31.8069	31.7608	30.7882	31.3668	30.8457	31.3662	30.621	31.2448	30.5792	30.544	30.6928	30.9315	31.548	30.5453	30.7936	31.6247	30.8938	31.4677	31.445	30.2674	30.3053	30.9913	29.8045	30.9379	31.2831
Q06033-2	ITIH3	Inter-alpha-trypsin inhibitor heavy chain H3	18	18	AIDISIK, AREEHRIPER, DFIGFYVVDSHR, DYIFGNYIER, EHIVQATPENIQEAR, ESPGNVQIVNGYFVHFFAPQGIPVVPK, EVSFDVEIPK, FAHNVVTMR, GHVSFKPSIDQQR, GISMINK, GMTNINDGIIR, IVDEDMNSFK, KGHVSFKPSIDQQR, MSAQTHGIIGQFFQPFDFK, NHQIIVTR, SIPEGVANGIEVYSTK, VSDIRPGSDPTKPDATIVVK, YHFVTPITSMVVTKPEDNEDER	25.6	99.326	5.4422e-85	188	11594000000	25.2155	24.8879	25.828	26.1729	26.2546	24.4912	25.5078	25.0719	24.2836	NaN	26.8501	24.6879	24.9157	25.5823	28.3854	23.3153	26.0141	25.0973	27.8466	25.0874	25.1331	26.058	24.6125	25.152	23.842	25.4404	24.3316
Q14624	ITIH4	Inter-alpha-trypsin inhibitor heavy chain H4	42	3	AEAQAQYSAAVAK, AGFSWIEVTFK, AISGGSIQIENGYFVHYFAPEGITTMPK, ANTVQEATFQMEIPK, ANTVQEATFQMEIPKK, DTDRFSSHVGGTIGQFYQEVIWGSPAASDDGRR, ETIFSVMPGIK, FAHTVVTSR, FKPTISQQQK, FSSHVGGTIGQFYQEVIWGSPAASDDGRR, GPDVITATVSGK, GSEMVVAGK, IAIDNGGIAR, IGVYEIIIK, IIDDISPR, IIDDISPRDQFNIIVFSTEATQWRPSIVPASAENVNK, IIFKGSEMVVAGK, IPKPEASFSPR, IQDRGPDVITATVSGK, ITFEIVYEEIIK, ITFEIVYEEIIKR, MNFRPGVISSR, NGIDIYSITVDSR, NPIV…	44.3	103.36	0	1742	133810000000	28.9432	29.3285	30.3184	30.3361	29.6255	30.0823	29.7671	30.1183	28.5779	29.5701	29.6608	29.7634	29.0099	29.9615	31.4007	28.396	29.5705	30.8211	29.5021	30.3975	31.1375	29.0856	29.4054	29.3079	28.7201	29.8416	29.5988
P14923	JUP	Junction plakoglobin	3	3	AIMGSPQIVAAVVR, MEVMNIMEQPIK, TIVTQNSGVEAIIHAIIR	5.9	81.744	8.6177e-17	5	1347500000	NaN	24.3693	24.5628	NaN	25.4743	NaN	NaN	NaN	NaN	NaN	NaN	NaN	24.3176	NaN	NaN	24.0702	24.4517	NaN	24.2163	24.8399	25.369	24.0671	23.9369	24.241	23.8025	NaN	24.4146
O60282-2	KIF5C	Kinesin heavy chain isoform 5C	3	3	CEIPKIEK, IEDQEREMKIEK, ISFIENNIEQITK	4.6	83.177	4.6013e-14	13	30846000000	29.8852	29.4524	30.9741	29.6664	NaN	29.0426	NaN	NaN	NaN	30.5962	NaN	29.506	29.0497	30.2149	29.9969	NaN	NaN	NaN	29.8631	NaN	26.478	29.5645	30.3965	NaN	NaN	30.2836	NaN
P03952	KLKB1	Plasma kallikrein	12	12	EIIIHQNYK, EKGEIQNIIQK, IAYGTQGSSGYSIR, ISMDGSPTR, IVGITSWGEGCAR, IVGITSWGEGCARR, IYSGIINISDITK, PICIPSK, TGAVSGHSIK, VITPDAFVCR, VSEGNHDIAIIK, YSPGGTPTAIK	18.8	71.369	6.4223e-42	65	4735500000	26.5542	26.297	26.5871	26.6891	26.5141	27.6383	26.7249	26.9965	25.9966	26.6115	26.2884	25.9649	25.4826	26.5117	26.1811	26.2581	25.9936	26.7077	25.9955	27.2491	27.2028	25.3674	25.7373	26.3107	25.2109	26.2827	26.3192
P01042	KNG1	Kininogen-1	33	3	AATGECTATVGK, AATGECTATVGKR, ARVQVVAGK, ARVQVVAGKK, AVDAAIKK, DFVQPPTK, DIPTNSPEIEETITHTITK, EGDCPVQSGK, ENFIFITPDCK, FKIDDDIEHQGGHVIDHGHK, GHGIGHGHEQQHGIGHGHK, IASFSQNCDIYPGK, IASFSQNCDIYPGKDFVQPPTK, ICVGCPR, IGQSIDCNAEVYVVPWEK, IYPTVNCQPIGMISIMK, KIGQSIDCNAEVYVVPWEK, KIYPTVNCQPIGMISIMK, KYFIDFVAR, KYNSQNQSNNQFVIYR, QVVAGINFR, RHDWGHEK, RPPGFSPFR, TVGSDTFYSFK, TVGSDTFYSFKYEIK, TVGSDTFYSFKYEIKEGD…	39.1	71.957	0	1205	97711000000	29.0849	29.7465	30.2424	30.3376	28.975	29.7729	29.4918	29.6037	29.0859	30.0285	29.6348	29.7852	29.1986	29.8929	31.1649	27.837	29.3521	30.1414	29.297	30.0205	31.3183	28.9438	28.6682	29.4924	28.0934	29.9266	29.9239
P01042-2	KNG1	Kininogen-1	32	2	AATGECTATVGK, AATGECTATVGKR, ARVQVVAGK, ARVQVVAGKK, AVDAAIKK, DFVQPPTK, DIPTNSPEIEETITHTITK, EETTSHIR, EGDCPVQSGK, ENFIFITPDCK, IASFSQNCDIYPGK, IASFSQNCDIYPGKDFVQPPTK, ICVGCPR, IGEIKEETTSHIR, IGQSIDCNAEVYVVPWEK, IYPTVNCQPIGMISIMK, KIGQSIDCNAEVYVVPWEK, KIYPTVNCQPIGMISIMK, KYFIDFVAR, KYNSQNQSNNQFVIYR, QVVAGINFR, RPPGFSPFR, TVGSDTFYSFK, TVGSDTFYSFKYEIK, TVGSDTFYSFKYEIKEGDCPVQSGK, TWQDCEYK, TWQDCEYKD…	51.1	47.883	0	275	26057000000	25.7582	26.9315	28.463	28.3593	26.3772	NaN	26.7206	27.0447	25.1797	27.1308	26.2855	25.9472	26.7964	26.1689	28.9949	26.3213	27.0481	28.7056	26.9037	28.5328	29.9387	26.1603	NaN	26.3973	NaN	27.9426	27.045
P00338	LDHA	L-lactate dehydrogenase A chain	17	16	ATIKDQIIYNIIK, ATIKDQIIYNIIKEEQTPQNK, DQIIYNIIK, DQIIYNIIKEEQTPQNK, FIIPNVVK, GEMMDIQHGSIFIR, IGVHPISCHGWVIGEHGDSSVPVWSGMNVAGVSIK, IIIVSNPVDIITYVAWK, IKGEMMDIQHGSIFIR, IVIITAGAR, RVHPVSTMIK, SADTIWGIQK, TIHPDIGTDK, TIHPDIGTDKDKEQWK, VHPVSTMIK, VIGSGCNIDSAR, VTITSEEEAR	49.4	36.688	3.4905e-208	663	49190000000	NaN	24.2451	23.8383	25.0164	26.3852	25.2911	22.5578	26.1801	22.3284	24.4185	22.5935	24.5478	24.7002	24.6203	NaN	27.1764	25.0098	NaN	23.1013	23.4467	22.3582	29.2697	24.8587	24.0681	25.7406	23.1477	24.014
P07195	LDHB	L-lactate dehydrogenase B chain	16	15	FIIPQIVK, GEMMDIQHGSIFIQTPK, GITSVINQK, IHPVSTMVK, IIAPVAEEEATVPNNK, IKDDEVAQIK, IKDDEVAQIKK, IKGEMMDIQHGSIFIQTPK, IVVVTAGVR, MVVESAYEVIK, SADTIWDIQK, SADTIWDIQKDIK, SADTIWDIQKDIKDI, SIADEIAIVDVIEDK, SIADEIAIVDVIEDKIK, VIGSGCNIDSAR	40.1	36.638	6.5804e-152	893	69011000000	25.6702	26.0945	24.7871	25.6765	27.2794	23.8467	25.4599	25.9698	24.4488	25.6957	26.2888	25.2271	24.7898	24.7219	24.3619	27.8174	25.4513	25.1636	26.704	24.6996	24.867	28.5535	26.3933	25.1138	27.3818	25.5786	26.1872
Q08380	LGALS3BP	Galectin-3-binding protein	14	14	ASHEEVEGIVEK, AVDTWSWGER, EISEAIGQIFDSQR, GQWGTVCDNIWDITDASVVCR, IADGGATNQGR, IYTSPTWSAFVTDSSWSAR, KTIQAIEFHTVPFQIIAR, RIDITISSVK, SDIAVPSEIAIIK, STHTIDISR, STSSFPCPAGHFNGFR, TIQAIEFHTVPFQIIAR, YSSDYFQAPSDYR, YYPYQSFQTPQHPSFIFQDK	31.8	65.33	3.2762e-123	366	23328000000	24.7936	24.1981	24.5494	NaN	24.2565	24.5553	25.0614	24.4765	25.0772	25.1308	24.5817	25.1039	25.76	25.7328	23.3764	NaN	24.2099	NaN	24.2543	24.3245	NaN	24.659	NaN	23.8377	24.4709	NaN	24.5492
Q3ZCW2	LGALSL	Galectin-related protein	7	7	AGSVADSDAVVK, IDDGHINNSISSPVQADVYFPR, IIVPFCGHIK, INGDIQITK, IQTISAIDTIK, VEIICEHPR, VFVDGHQIFDFYHR	50.6	18.986	3.2622e-73	378	30602000000	24.4342	25.2889	24.1005	24.3621	24.5664	NaN	NaN	NaN	NaN	NaN	24.7478	24.1177	26.287	NaN	NaN	24.497	NaN	23.712	NaN	23.8215	NaN	NaN	25.4724	24.7757	27.0479	NaN	24.5774
P48059	LIMS1	LIM and senescent cell antigen-like-containing domain protein 1	15	15	AMNNSWHPECFR, ANAIASATCER, EIKGEIYCIPCHDK, FPIEIKK, FVEFDMK, FVEFDMKPVCK, FVEFDMKPVCKK, HICRPCHNR, IAETIGR, KIAETIGR, KIAETIGRK, MGVPICGACR, NKFVEFDMKPVCK, VIEGDVVSAINK, VVNAMGK	32.3	37.251	1.2517e-50	439	38239000000	NaN	25.491	24.0612	25.0588	NaN	24.1022	25.1224	NaN	24.8676	24.7519	25.5213	24.2173	25.4816	NaN	NaN	25.3844	25.1251	24.8078	25.8061	24.0641	NaN	NaN	24.7898	25.1605	NaN	25.0882	24.4834
P08519	LPA	Apolipoprotein(a)	12	11	GTYSTTVTGR, IFIEPTQADIAIIK, IPIYYPNAGITR, ISRPAVITDK, NPDAVAAPYCYTR, RIPIYYPNAGITR, TCQAWSSMTPHSHSR, TPAYYPNAGIIK, TPEYYPNAGIIMNYCR, TPEYYPNAGIIMNYCRNPDAVAAPYCYTR, YICAEHIAR, YIIQGVTSWGIGCAR	36.8	501.31	1.8751e-98	20	2054700000	NaN	24.4261	22.8512	NaN	24.3595	23.29	23.4034	27.1761	NaN	22.0652	23.8219	26.8473	NaN	26.7428	30.4151	24.3446	22.3652	NaN	27.0155	NaN	27.478	23.8323	NaN	NaN	22.9105	NaN	NaN
P02750	LRG1	Leucine-rich alpha-2-glycoprotein	16	16	AIGHIDISGNR, AIGHIDISGNRIR, DGFDISGNPWICDQNISDIYR, DIIIPQPDIR, ENQIEVIEVSWIHGIK, GPIQIER, GQTIIAVAK, IHIEGNK, IHIEGNKIQVIGK, IQEIHISSNGIESISPEFIRPVPQIR, IQVIGKDIIIPQPDIR, TIDIGENQIETIPPDIIR, TIDIGENQIETIPPDIIRGPIQIER, VAAGAFQGIR, WIQAQKDK, YIFINGNK	45.8	38.177	1.3831e-268	321	18043000000	28.4445	27.7741	28.6031	28.4355	28.8861	27.7899	27.5357	28.082	28.3758	28.5164	28.6513	27.359	28.8858	29.0636	29.0289	27.8394	28.9744	30.1188	29.1234	27.7447	28.2691	29.5328	28.2399	29.0537	29.3072	27.8542	28.0601
Q14766	LTBP1	Latent-transforming growth factor beta-binding protein 1	60	12	AIGTHVIHSTHTIPITVTSQQGVK, AIPGISK, AIPGISKQEDCCGTVGTSWGFNK, ASGIGDHCEDINECIEDK, AWGPHCEK, CFQETIGSQCGK, CICIPGYVPSDKPNYCTPINTAINIEK, CPIPGTAAFK, CVDIDECTQVQHICSQGR, DADECIIFGQEICK, DAIVDFSEQYTPEADPYFIQDR, DIDECQQGNICVNGQCK, DQCEDIDECQHR, DSDDYAQICNIPVTGR, EAQPGQSQVSYQGIPVQK, EEPVEAITFSR, EICPGGMGYTVSGVHR, EICPGGMGYTVSGVHRR, EIPSIDQEK, FINSFEEIQAEECGIINGCENGR, FPPNIVNIHVK, FSEQQRK, GFVPAGESSSEAGGE…	41.3	186.79	0	5376	673180000000	25.9293	28.1947	27.5464	27.1237	27.6438	26.8876	27.8891	27.4949	28.4727	26.5888	28.1726	26.994	28.1468	27.002	NaN	26.5003	27.6728	25.6098	26.5654	26.4987	25.1086	26.3269	27.9804	27.8696	27.6382	27.9305	27.238
P02788-2	LTF	Lactotransferrin	8	7	FFSASCVPGADK, IADFAIICIDGK, KGGSFQINEIQGIK, NIIFNDNTECIAR, THYYAVAVVK, VPSHAVVAR, YIGPQYVAGITNIK, YYGYTGAFR	14	73.16	9.6185e-49	10	1199600000	NaN	23.7145	23.7596	23.8549	NaN	23.595	NaN	NaN	NaN	NaN	22.9013	NaN	23.4335	23.6716	NaN	23.4941	23.5308	23.7026	NaN	23.5979	NaN	NaN	NaN	23.712	23.2562	NaN	23.8626
P51884	LUM	Lumican	10	10	FNAIQYIR, IIGPISYSK, IKEDAVSAAFK, IPSGIPVSIITIYIDNNK, ISNIPDEYFK, NIPTVNENIENYYIEVNQIEKFDIK, NNQIDHIDEK, RFNAIQYIR, SIEDIQITHNK, SIEYIDISFNQIAR	34.6	38.429	4.5086e-53	68	4629500000	26.9673	26.1183	25.4657	26.0733	26.2069	25.4399	27.0045	26.334	NaN	27.043	27.0622	26.5312	26.1546	27.0348	27.7372	25.7905	26.8992	25.9518	26.4571	26.9771	28.4507	26.5858	25.9162	26.0043	24.0784	25.8342	26.8467
P61626	LYZ	Lysozyme C	6	6	GISIANWMCIAK, RIGMDGYR, RVVRDPQGIR, STDYGIFQINSR, TPGAVNACHISCSAIIQDNIADAVACAK, VVRDPQGIR	47.3	16.537	8.5586e-69	242	14252000000	25.6022	NaN	NaN	NaN	25.125	NaN	25.3825	24.1578	26.1127	24.6841	26.0025	24.0789	25.4186	24.234	NaN	25.197	25.1755	24.2133	24.9575	24.2888	23.2921	25.7265	25.0694	25.0462	25.321	25.0627	24.594
Q13201	MMRN1	Multimerin-1	70	70	AQEQQSIIHTNQAESHTAVGR, CTSDMETIITFIPQFHR, DDAIERR, DIVREQFK, DNSEIHHK, DQAIQIQVINSR, EAIVIRK, EFQSIIK, ESIRGECEDMISK, ETISTIK, ETISTIKDNSEIHHK, EVHEQIISTEQVSDQK, FIQSFAR, FPPVTTFSGYIIYR, FPPVTTFSGYIIYRT, FRIPYIGVYVFK, FVIVQENRPTITDIVEIR, GITEFVEPIIQIK, GPCGWTGGSCPQR, GSVVTNERDQAIQIQVINSR, GTIPAKFPPVTTFSGYIIYR, GTIPAKFPPVTTFSGYIIYRT, GVAEQQQQQGCGDPEVMQK, HPFTGDNCTIK, HSIPDIQIIQK, HSWTIPEDGNSQK, IA…	55.8	138.11	0	7001	1331200000000	30.1547	29.9211	29.5534	28.8976	29.4083	28.6402	29.7498	28.9135	30.0415	29.5831	29.4549	28.909	30.4565	29.757	24.1355	28.9014	29.9724	28.4223	29.4083	29.1605	24.5103	29.7641	30.097	30.55	29.5041	29.5365	29.273
P26038	MSN	Moesin	37	37	AIEIEQER, AIEIEQERK, AITSEIANAR, AITSEIANARDESK, AITSEIANARDESKK, AKFYPEDVSEEIIQDITQR, AMIENEK, APDFVFYAPR, AQMVQEDIEK, EAIIQASR, EKEEIMER, ERQEAEEAKEAIIQASR, ESEAVEWQQK, ESPIIFK, FVIKPIDK, FVIKPIDKK, FYPEDVSEEIIQDITQR, GFSTWIK, GMIREDAVIEYIK, IAQDIEMYGVNYFSIK, IFFIQVK, IGFPWSEIR, IIAICMGNHEIYMR, IQVWHEEHR, ISQIEMAR, KAPDFVFYAPR, KAQQEIEEQTRR, KESPIIFK, KFVIKPIDK, KTANDMIHAENMR, KTQEQIAIEMAEITAR,…	49	67.819	0	1645	94567000000	25.9188	27.5411	25.2857	25.8582	26.4317	26.1521	25.488	25.9171	25.9643	25.1855	27.4708	25.4859	26.8985	25.9268	NaN	25.7705	25.2885	25.3738	26.2473	24.8096	25.4227	27.3663	26.5141	26.1835	26.6996	25.7251	26.1547
P58546	MTPN	Myotrophin	10	10	CDKEFMWAIK, EFMWAIK, GADINAPDK, GPDGITAFEATDNQAIK, HHITPIISAVYEGHVSCVK, KPIHYAADCGQIEIIEFIIIK, NGDIDEVKDYVAK, NGDIDEVKDYVAKGEDVNR, TIEGGRKPIHYAADCGQIEIIEFIIIK, TVKGPDGITAFEATDNQAIK	88.1	12.895	8.5151e-181	379	39335000000	23.8727	26.4697	24.2859	24.758	25.4268	26.3072	25.7231	26.9214	25.6093	25.4077	26.4161	24.9061	26.5711	26.7829	NaN	26.3334	25.3641	24.6912	26.6237	NaN	23.9074	27.3845	26.0147	25.4251	27.9024	25.2722	25.0427
P35579	MYH9	Myosin-9	165	56	ADEWIMK, ADFCIIHYAGK, AGKIDPHIVIDQIR, AGVIAHIEEER, AGVIAHIEEERDIK, AIEEAMEQK, AIEEAMEQKAEIER, AIEIDSNIYR, AIEQQVEEMK, AIEQQVEEMKTQIEEIEDEIQATEDAK, AIEQQVEEMKTQIEEIEDEIQATEDAKIR, AKQTIENERGEIANEVK, ANIQIDQINTDINIER, ASITAIEAK, ASREEIIAQAK, ASREEIIAQAKENEK, CIIPNHEK, DFSAIESQIQDTQEIIQEENR, DFSAIESQIQDTQEIIQEENRQK, DIEAHIDSANK, DIEGISQR, DIEGISQRHEEK, DIGEEIEAIK, DIGEEIEAIKTEIEDTIDSTAAQQEIR, DIQGRDE…	67.3	226.53	0	8769	906060000000	26.8855	28.2479	28.3325	29.3951	30.0284	25.9001	27.526	28.2066	27.5204	26.712	28.0112	27.3967	27.4986	28.6323	27.7591	27.0567	26.9071	27.857	27.4609	27.0788	27.2467	29.0517	26.753	26.8415	29.79	27.8096	27.1879
P60660-2	MYL6	Myosin light polypeptide 6	13	11	AIGQNPTNAEVIK, CDFTEDQTAEFK, DQGTYEDYVEGIR, DQGTYEDYVEGIRVFDK, EAFQIFDR, EGNGTVMGAEIR, HVIVTIGEK, IIYSQCGDVMR, MTEEEVEMIVAGHEDSNGCINYEEIVR, NKDQGTYEDYVEGIR, SDEMNVK, VFDKEGNGTVMGAEIR, VIDFEHFIPMIQTVAK	88.7	16.961	5.3309e-194	769	89608000000	25.2543	25.6158	25.1223	24.8315	25.8281	24.894	25.5942	25.9747	25.3364	25.3957	26.7361	25.6237	26.2619	26.1005	23.9956	25.8192	25.7234	25.6923	25.4717	24.0555	23.4422	26.0185	23.957	24.2636	26.2005	26.3495	25.7514
A0A087WU91	N/A	Uncharacterised protein	5	2	FTISRDDSK, GIEWVGFIR, GRFTISR, GRFTISRDDSK, SIAYIQMNSIK	27.2	12.332	1.0547e-26	48	3149100000	NaN	26.3268	25.3484	NaN	24.6267	25.5769	25.3925	NaN	23.7023	25.1432	24.9085	NaN	25.9652	24.0285	NaN	27.6343	25.5714	27.1956	NaN	25.053	27.5044	21.1083	26.6861	27.1257	NaN	26.913	27.2891
A0A087WUS2	N/A	Ig kappa chain V-III region VG	5	4	ASQSVSSYIAWYQQK, ASQSVSSYIAWYQQKPGQAPR, ATGIPAR, IIIYDASNR, IIIYDASNRATGIPAR	34.3	11.802	2.5427e-32	186	23543000000	28.2945	29.0904	28.1183	28.462	29.1376	28.9775	28.1678	29.681	29.2352	28.3187	28.6031	28.7638	29.0741	29.4909	29.0284	29.4744	27.8844	30.0527	28.1088	28.6515	28.9846	27.9209	28.336	28.4809	28.449	29.2629	30.0818
A0A087WV47	N/A	Uncharacterised protein	33	2	AEDTAVYYCAR, AIPAPIEK, DTIMISR, EPQVYTIPPSR, EPQVYTIPPSRDEITK, FNWYVDGVEVHNAK, FTISRDNAK, GFYPSDIAVEWESNGQPENNYK, GFYPSDIAVEWESNGQPENNYKTTPPVIDSDGSFFIYSK, GIEWVANIK, GPSVFPIAPSSK, GPSVFPIAPSSKSTSGGTAAIGCIVK, GQPREPQVYTIPPSRDEITK, GRFTISR, GRFTISRDNAK, ITVDKSR, NQVSITCIVK, NSIYIQMNSIR, SCDKTHTCPPCPAPEIIGGPSVFIFPPKPK, SRWQQGNVFSCSVMHEAIHNHYTQK, STSGGTAAIGCIVK, THTCPPCPAPEIIGGPSVFIFPPKPK, THTCPPCPAP…	59.4	51.153	0	6236	3471900000000	36.0021	36.0938	35.3473	35.7531	35.1002	35.8124	35.9303	36.1801	35.6482	36.1821	35.6787	36.3715	35.4018	36.0529	35.6949	35.8559	35.5244	36.0655	35.355	35.9104	35.5591	35.4361	35.909	35.7785	34.9908	35.8141	35.9352
A0A087WWV8	N/A	Uncharacterised protein	6	1	ASQGISSWIAWYQQKPGK, IIIYAASSIQSGVPSR, RTVAAPSVFIFPPSDEQIK, SGTASVVCIINNFYPR, SGTASVVCIINNFYPREAK, TVAAPSVFIFPPSDEQIK	38.9	20.068	4.1371e-214	46	2950800000	24.2577	24.87	25.2125	24.6625	26.2304	25.3375	25.166	26.0182	27.3419	26.7701	26.6587	26.3601	25.2906	26.4383	25.4256	24.8463	26.321	25.617	26.5522	25.2563	23.2681	25.9435	26.296	26.9468	26.4559	25.3434	25.1434
A0A087WYC5	N/A	Uncharacterised protein	31	2	AIPAPIEK, DTIMISR, DTSISTAYMEISR, EPQVYTIPPSR, EPQVYTIPPSRDEITK, FNWYVDGVEVHNAK, FQGWVTMTR, GFYPSDIAVEWESNGQPENNYK, GFYPSDIAVEWESNGQPENNYKTTPPVIDSDGSFFIYSK, GPSVFPIAPSSK, GPSVFPIAPSSKSTSGGTAAIGCIVK, GQPREPQVYTIPPSRDEITK, GTTVTVSSASTK, GTTVTVSSASTKGPSVFPIAPSSK, ITVDKSR, NQVSITCIVK, SCDKTHTCPPCPAPEIIGGPSVFIFPPKPK, SDDTAVYYCAR, SRWQQGNVFSCSVMHEAIHNHYTQK, STSGGTAAIGCIVK, THTCPPCPAPEIIGGPSVFIFPPKPK, T…	57.5	52.426	0	11	793870000	24.8162	22.8615	25.8593	23.9498	24.6875	26.5719	25.6048	25.8134	NaN	24.4926	25.3612	24.7444	24.2514	26.0517	22.3188	NaN	NaN	25.7094	NaN	24.9514	NaN	24.2865	24.211	NaN	NaN	NaN	22.9497
A0A0C4DH43	N/A	Ig heavy chain V-II region SESS	3	2	AIEWIAR, ITISKDTSK, VSWIRQPPGK	21.8	13.312	6.0893e-08	42	2209700000	26.0541	26.0269	24.9809	27.1409	24.3336	24.4583	25.7769	24.9335	24.8639	24.8437	25.0586	25.6631	24.0265	26.541	25.5546	26.113	25.0613	26.7179	26.3918	25.5938	26.6333	25.5614	NaN	26.245	24.079	24.0385	26.7294
A0A0G2JRQ6	N/A	Uncharacterised protein	1	1	IIIYAASR	6.8	12.845	0.0022695	20	850500000	24.2363	25.3307	23.8543	24.2565	22.7582	23.7713	25.3444	24.8517	23.7962	24.9365	23.9703	25.8678	23.9325	24.7412	22.5078	24.2741	23.9876	25.4308	24.5751	24.5147	24.1626	23.1117	23.629	24.2672	NaN	25.1561	25.1475
A0A0J9YXX1	N/A	Uncharacterised protein	4	2	ASDTAMYYCAR, GIEWMGR, KPGESIR, SISTAYIQWSSIK	32.5	12.772	1.2408e-13	40	4053900000	26.9641	25.5547	26.7623	27.248	26.638	25.8393	27.1176	27.6369	27.1812	23.5663	26.3037	26.5577	26.3076	27.8486	26.373	27.0345	25.4208	27.7866	24.5308	27.024	26.077	26.8779	26.3689	24.7163	NaN	26.6771	28.2795
A0A0J9YY99	N/A	Uncharacterised protein	9	2	AEDTAVYYCAK, FTISRDNSK, GIEWVAFIR, GRFTISR, GRFTISRDNSK, ISCAASGFTFSSYGMHWVR, NTIYIQMNSIR, NTIYIQMNSIRAEDTAVYYCAK, YYADSVKGR	58.1	12.965	1.8282e-66	202	20511000000	28.4575	26.9478	27.1305	28.4932	29.2132	27.7158	29.7651	29.8108	29.5428	23.5738	29.515	28.9388	28.1915	30.1253	30.6528	26.9568	28.6191	27.9365	28.9919	27.8849	28.2014	26.3676	27.6119	26.7275	26.204	27.9925	28.6221
A0A0U1RRF4	N/A	Uncharacterised protein	6	2	ASQGISSYIAWYQQKPGK, IIIYAASTIQSGVPSR, RTVAAPSVFIFPPSDEQIK, SGTASVVCIINNFYPR, SGTASVVCIINNFYPREAK, TVAAPSVFIFPPSDEQIK	39.3	19.966	1.7957e-218	59	3058100000	25.4189	26.1846	26.0177	26.0441	25.132	27.1937	25.9385	25.9655	26.6492	26.9463	26.6929	26.123	25.8012	26.334	25.4259	26.2637	26.4078	26.6802	26.9362	26.364	25.8722	26.1543	27.1997	26.6823	25.918	26.126	26.5331
P14543	NID1	Nidogen-1	49	48	AAECVHR, AECINPSQPSR, AFIHVPAK, AIEGIQYPFAVTSYGK, ASIHGGEPTTIIR, ASIHGGEPTTIIRQDIGSPEGIAVDHIGR, DYATGFCCSCVAGYTGNGR, EDISPSITQR, EGSPDAIQNPCYIGTHGCDTNAACRPGPR, ENNQVPAVVAFSQGSVGFIWK, ESHPGIFPPTFGAVAPFIADIDTTDGIGK, ETDAFQPHK, EYTVTEPER, EYTVTEPERDGASPSR, FSGIDEHGHITIDTEIEGR, FYDRSDIDAVYVTTNGIIATSEPPAK, GFPEISFQPSSAVVVTWESVAPYQGPSRDPDQK, GIVTDSVR, GNIYWTDWNR, GNIYWTDWNRDNPK, HQCSVHAECR, IERIPIEGNTM…	45.3	136.38	0	3887	493340000000	28.8954	29.3203	27.9559	27.5469	28.206	28.2033	29.0208	27.8579	29.6965	28.1012	28.2445	27.6012	29.2018	28.5711	NaN	26.487	28.0268	25.817	28.1306	27.2549	NaN	27.9271	29.1736	29.2358	27.6865	29.2004	28.1674
Q14112-2	NID2	Nidogen-2	37	36	AGIEIGAEPETIVNSGIISPEGIAIDHIR, AGIEIGAEPETIVNSGIISPEGIAIDHIRR, AIAVDPIR, AIAVDPIRGNIYWTDWNR, DGVVSVNK, EAPKIETSSIDGENRR, EDTSPAVIGIAAR, EGTSIGEVGGPDIK, EIYHYSDSTVTSTSSR, ESYNVQIQIPAR, FSNIYVGTNGIISTQDFPR, FTPTHAFIATWEQVGAYEEVK, FTPTHAFIATWEQVGAYEEVKR, GNIYWTDWNR, HAFCTDYATGFCCHCQSK, HAQAQYAYPGAR, HCIPEGAPHR, HPSFPTTQQINVDR, HSGQFTDEYIPEQR, IANPIHFYEAR, IETSSIDGENRR, IICWADAGTK, ITQTAEGIDPENYISIK,…	33.1	140.86	0	1335	82035000000	27.4118	27.7417	23.7086	23.7624	25.3547	24.3655	24.8865	25.3451	27.6477	24.966	25.2065	NaN	NaN	25.119	NaN	24.0388	24.7061	NaN	25.1598	NaN	NaN	24.1474	25.3177	NaN	27.5321	25.0993	NaN
P22392-2	NME2	Nucleoside diphosphate kinase B	13	5	ASEEHIK, DRPFFAGIVK, DRPFFPGIVK, EISIWFKPEEIVDYK, FMQASEDIIK, GDFCIQVGR, GIVGEIIK, GIVGEIIKR, NIIHGSDSVK, SCAHDWVYE, TFIAIKPDGVQR, VMIGETNPADSKPGTIR, YMHSGPVVAMVWEGINVVK	68.9	30.137	2.5704e-97	538	36494000000	24.9794	26.4055	23.5526	24.5714	24.9072	24.969	24.9705	25.4988	25.6978	24.6108	26.5371	24.6944	26.0719	24.4713	NaN	27.0292	NaN	24.3063	25.7399	23.8724	NaN	26.8964	25.6914	24.969	26.9304	25.4176	26.1566
P55786-2	NPEPPS	Puromycin-sensitive aminopeptidase	4	4	AGIISTVEVIK, FAIEVAAK, IIMDKPEMNVVIK, VIGATIIPDIIQK	5.4	94.515	7.6337e-14	164	18023000000	26.5848	28.2312	28.4997	28.4116	26.4124	26.9306	27.5674	27.9544	26.5856	27.6488	27.1528	28.7882	27.6395	27.9781	27.6508	27.3153	27.3949	27.6715	28.231	28.86	28.2852	27.4057	26.9122	26.62	NaN	26.897	28.8985
P02763	ORM1	Alpha-1-acid glycoprotein 1	19	13	DKCEPIEK, DKCEPIEKQHEK, DTKTYMIAFDVNDEK, EQIGEFYEAIDCIR, EQIGEFYEAIDCIRIPK, ERKQEEGES, IPKSDVVYTDWKK, NWGISVYADKPETTK, NWGISVYADKPETTKEQIGEFYEAIDCIR, SDVVYTDWK, SDVVYTDWKK, SDVVYTDWKKDK, TEDTIFIR, TYMIAFDVNDEK, TYMIAFDVNDEKNWGISVYADKPETTK, WFYIASAFR, WFYIASAFRNEEYNK, YVGGQEHFAHIIIIR, YVGGQEHFAHIIIIRDTK	57.7	23.511	0	1686	479200000000	32.9991	32.9752	33.5775	32.8803	33.0951	33.0341	33.0858	33.216	33.3375	33.0993	32.7673	33.3006	33.555	33.4533	33.6595	32.7416	33.8147	33.7779	33.5147	33.4919	33.2042	33.4768	33.2057	33.1847	33.5237	32.8246	33.3591
P19652	ORM2	Alpha-1-acid glycoprotein 2	17	11	DKCEPIEK, DKCEPIEKQHEK, EHVAHIIFIR, EHVAHIIFIRDTK, EQIGEFYEAIDCICIPR, ERKQEEGES, NWGISFYADKPETTK, NWGISFYADKPETTKEQIGEFYEAIDCICIPR, SDVMYTDWK, SDVMYTDWKK, SDVMYTDWKKDK, TEDTIFIR, TIMFGSYIDDEK, WFYIASAFR, WFYIASAFRNEEYNK, YEGGREHVAHIIFIR, YEGGREHVAHIIFIRDTK	57.7	23.602	0	842	152190000000	31.5062	31.406	31.849	31.4051	32.2417	31.2437	31.843	32.2938	31.3056	31.9029	31.6152	31.3818	31.3846	31.5012	30.8417	31.5651	31.1158	31.5205	31.4149	32.5255	31.9203	31.3976	31.8408	31.8696	31.2604	31.2517	31.4225
Q99497	PARK7	Protein DJ-1	12	12	APIVIKD, DGIIITSR, DVVICPDASIEDAKK, EGPYDVVVIPGGNIGAQNISESAAVK, EIIKEQENRK, GAEEMETVIPVDVMR, GIIAAICAGPTAIIAHEIGFGSK, MMNGGHYTYSENRVEK, RAIVIIAK, VTTHPIAK, VTVAGIAGK, VTVAGIAGKDPVQCSR	80.4	19.891	1.9149e-113	652	37810000000	27.2333	26.7437	25.0186	25.7621	26.7728	25.7748	25.6261	26.1178	26.1471	26.0531	27.0019	24.7294	27.7856	26.19	24.7929	27.353	25.6953	25.3207	25.411	24.852	24.8502	27.3997	26.0889	26.1347	27.9912	26.298	25.4071
Q9HBI1-3	PARVB	Beta-parvin	14	14	ARPEDVVNIDIK, DAFDTIFDHAPDK, DAFDTIFDHAPDKISVVK, DAFDTIFDHAPDKISVVKK, EGIIHSSHISEEITTTTEMMMGR, INVAEVTQSEIGQK, IQTVIEAVHDIIRPR, NAINSPMSPAIVDVHPEDTQIEENEER, SIITFVNK, TMIDPTSKEDPK, TMIDPTSKEDPKFK, VIIDWINDVIVEER, VIYNIFTK, WSVDSIHGK	49.8	37.538	9.843e-266	822	78421000000	NaN	NaN	24.131	NaN	26.3649	25.2096	24.7422	24.6611	25.1432	NaN	25.346	NaN	NaN	NaN	NaN	24.4522	NaN	24.2624	NaN	NaN	NaN	25.0822	NaN	NaN	NaN	NaN	NaN
A0A087WX83	PDE4DIP	Myomegalin	4	2	DYFAEDDGEMVPRTSHTAAFISDTKDR, INTEIVGSPGK, IYFIEER, VEVESIKR	2.2	275.27	9.5924e-07	10	2011000000	23.3541	NaN	NaN	NaN	25.1374	NaN	NaN	20.3983	23.0335	21.0586	22.8816	NaN	NaN	21.0244	25.4482	20.595	NaN	26.2418	25.6595	22.2414	NaN	25.3491	NaN	NaN	21.5635	NaN	NaN
H7BZJ3	PDIA3	Thioredoxin	4	1	IFRDGEEAGAYDGPR, RIAPEYEAAATR, SDVIEITDDNFESR, YGVSGYPTIK	41.5	13.519	4.5984e-55	43	4222800000	24.7906	NaN	NaN	24.2413	24.351	NaN	NaN	24.9685	24.23	24.3691	25.3057	NaN	NaN	24.9461	NaN	24.7322	24.2286	23.7611	NaN	NaN	NaN	NaN	24.5559	23.9649	NaN	NaN	24.0138
P30101	PDIA3	Protein disulfide-isomerase A3	30	27	DASIVGFFDDSFSEAHSEFIK, DPNIVIAK, EATNPPVIQEEKPK, EISDFISYIQR, FAHTNVESIVNEYDDNGEGIIIFRPSHITNK, FAHTNVESIVNEYDDNGEGIIIFRPSHITNKFEDK, FIDAGHK, FIQDYFDGNIK, FIQDYFDGNIKR, FIQENIFGICPHMTEDNK, FIQENIFGICPHMTEDNKDIIQGK, FISDKDASIVGFFDDSFSEAHSEFIK, FVMQEEFSR, GFPTIYFSPANK, IFRDGEEAGAYDGPR, INFAVASR, INFAVASRK, ISKDPNIVIAK, KFIDAGHK, KFIQENIFGICPHMTEDNKDIIQGK, KTFSHEISDFGIESTAGEIPVVAIR, MDATANDVPSPYEVR, …	57	56.782	0	964	65754000000	27.1321	26.9079	24.4061	22.9923	26.3752	25.053	25.9833	26.8377	26.068	25.5582	26.5028	24.8496	26.6167	25.3197	NaN	26.7496	26.1194	NaN	26.2952	NaN	NaN	27.5231	27.0186	26.6705	28.6	26.224	26.4513
O00151	PDLIM1	PDZ and LIM domain protein 1	20	20	AAIANICIGDVITAIDGENTSNMTHIEAQNR, DFEQPIAISR, ERVTPPEGYEVVTVFPK, GCTDNITITVAR, GHFFVEDQIYCEK, HRHPECYVCTDCGTNIK, IKGCTDNITITVAR, IVGGKDFEQPIAISR, MNIASEPQEVIHIGSAHNR, QSTSFIVIQEIIESEEKGDPNKPSGFR, SAMPFTASPASSTTAR, TAASGVEANSRPIDHAQPPSSIVIDK, TAASGVEANSRPIDHAQPPSSIVIDKESEVYK, TTQQIDIQGPGPWGFR, VAASIGNAQK, VAASIGNAQKIPMCDK, VITNQYNNPAGIYSSENISNFNNAIESK, VTPPEGYEVVTVFPK, VWSPIVTEEGK, VWSPIVTEEGKR	83	36.071	0	1019	75093000000	24.9326	26.6317	24.4605	26.4557	24.9983	NaN	NaN	24.7189	25.2994	24.4943	25.179	NaN	26.0195	25.344	24.7624	NaN	24.1909	24.6203	24.8226	NaN	NaN	24.8035	24.7418	25.1071	28.5646	25.0946	26.2117
P02776	PF4	Platelet factor 4	12	6	AGPHCPTAQIIATIK, AGPHCPTAQIIATIKNGR, HITSIEVIK, HITSIEVIKAGPHCPTAQIIATIK, ICIDIQAPIYK, ICIDIQAPIYKK, IIKKIIES, KICIDIQAPIYK, KICIDIQAPIYKK, NGRKICIDIQAPIYK, TTSQVRPR, TTSQVRPRHITSIEVIK	55.4	10.845	3.8799e-253	1445	2600100000000	31.0833	31.3891	29.7858	30.4194	30.3455	30.5615	30.4222	31.508	31.03	30.9535	30.8025	29.1425	31.4742	30.4256	28.4192	29.5236	30.964	29.8123	30.6915	30.1036	28.8856	31.5348	30.4024	31.1444	32.907	31.5703	30.8098
P10720	PF4V1	Platelet factor 4 variant	13	7	AEAEEDGDIQCICVK, AGPHCPTAQIIATIK, AGPHCPTAQIIATIKNGR, HITSIEVIK, HITSIEVIKAGPHCPTAQIIATIK, ICIDIQAIIYK, ICIDIQAIIYKK, IIKEHIES, KICIDIQAIIYK, KICIDIQAIIYKK, KIIKEHIES, TTSQVRPR, TTSQVRPRHITSIEVIK	68.3	11.553	3.9922e-250	6574	5421300000000	31.5956	32.6965	31.3943	32.5974	32.1151	33.3888	32.215	32.6949	31.6422	32.746	32.4614	31.4307	32.6856	32.1631	30.5955	30.9006	32.5098	31.6868	32.1483	32.1815	30.6761	33.0643	31.8631	32.7282	33.8015	32.419	32.6405
P07737	PFN1	Profilin-1	15	15	CYEMASHIR, CYEMASHIRR, DRSSFYVNGITIGGQK, DSIIQDGEFSMDIR, DSPSVWAAVPGK, EGVHGGIINK, EGVHGGIINKK, KCYEMASHIR, KCYEMASHIRR, SSFYVNGITIGGQK, STGGAPTFNVTVTK, STGGAPTFNVTVTKTDK, TFVNITPAEVGVIVGK, TFVNITPAEVGVIVGKDR, TIVIIMGK	74.3	15.054	1.3656e-284	2022	584930000000	30.8643	30.7017	28.875	29.7535	29.9955	30.2882	29.783	29.9617	30.3789	30.1751	30.478	29.5358	30.6322	29.962	28.4571	31.0721	30.345	29.3661	30.3358	28.7325	29.6532	31.2467	30.5977	30.1092	31.71	30.6041	30.1368
P18669	PGAM1	Phosphoglycerate mutase 1	10	10	AIPFWNEEIVPQIK, AMEAVAAQGK, FSGWYDADISPAGHEEAK, HGESAWNIENR, HYGGITGINK, HYGGITGINKAETAAK, PIKPMQFIGDEETVRK, RVIIAAHGNSIR, SYDVPPPPMEPDHPFYSNISK, VIIAAHGNSIR	46.5	28.804	2.1722e-46	181	9586000000	NaN	NaN	23.8143	NaN	23.9946	23.2525	NaN	23.9261	24.561	23.6882	NaN	NaN	24.3586	NaN	NaN	24.5582	NaN	NaN	23.8697	24.2485	NaN	25.2623	24.7655	NaN	24.8907	23.6935	24.6939
P00558	PGK1	Phosphoglycerate kinase 1	29	29	AAVPSIK, ACANPAAGSVIIIENIR, AEPAKIEAFR, AGGFIMK, AGGFIMKK, AHSSMVGVNIPQK, AIESPERPFIAIIGGAK, AIMDEVVK, EINYFAK, FCIDNGAK, FHVEEEGK, FHVEEEGKGK, IGDVYVNDAFGTAHR, IQIINNMIDK, ITIDKIDVK, ITIPVDFVTADK, ITIPVDFVTADKFDENAK, NNQITNNQR, SIIGKDVIFIK, SVVIMSHIGRPDGVPMPDK, SVVIMSHIGRPDGVPMPDKYSIEPVAVEIK, TGQATVASGIPAGWMGIDCGPESSKK, VADKIQIINNMIDK, VDFNVPMK, VINNMEIGTSIFDEEGAK, VIPGVDAISNI, VKAEPAKIEAFR, VSH…	70.5	44.614	0	1603	121800000000	28.7736	28.1622	25.8574	27.3243	28.8788	25.8813	26.6421	27.761	27.5831	27.794	28.0298	27.1552	28.6667	27.8501	24.4529	28.8999	27.6229	26.2347	28.3633	25.9026	21.6485	29.4934	28.3018	28.3973	28.3613	27.8077	27.8944
Q96PD5	PGLYRP2	N-acetylmuramoyl-L-alanine amidase	10	10	AGIIRPDYAIIGHR, EFTEAFIGCPAIHPR, GWHWVGAHTIGHNSR, IIQIPIGFIYVHHTYVPAPPCTDFTR, PSISHIISQYYGAGVAR, TDCPGDAIFDIIR, TFTIIDPK, TRHTASAWIMSAPNSGPHNR, TVRDTIPSCAVR, WGAAPYR	25.5	62.216	8.9267e-82	192	8661700000	26.8853	22.6354	27.0787	26.9445	26.846	25.4893	26.8318	27.445	25.3288	27.3006	26.0821	26.4539	26.0572	26.5453	28.5133	25.8156	26.1537	27.242	26.6958	26.9274	28.5231	25.9913	26.1721	22.9095	25.5348	27.3753	27.2518
P14618	PKM	Pyruvate kinase PKM	45	3	AEGSDVANAVIDGADCIMISGETAK, AEGSDVANAVIDGADCIMISGETAKGDYPIEAVR, AGKPVICATQMIESMIK, APIIAVTR, ASDVHEVR, ASDVHEVRK, DPVQEAWAEDVDIR, EAEAAIYHIQIFEEIR, EAEAAIYHIQIFEEIRR, FDEIIEASDGIMVAR, FGVEQDVDMVFASFIR, FGVEQDVDMVFASFIRK, GADFIVTEVENGGSIGSK, GADFIVTEVENGGSIGSKK, GDIGIEIPAEK, GDYPIEAVR, GIFPVICK, GIFPVICKDPVQEAWAEDVDIR, GSGTAEVEIK, GSGTAEVEIKK, GVNIPGAAVDIPAVSEK, GVNIPGAAVDIPAVSEKDIQDIK, IAPITSDPTEA…	80.8	57.936	0	2962	255230000000	28.0727	27.5485	27.3198	27.7781	28.0785	27.1724	27.3542	27.9768	27.5588	27.6699	28.5708	27.1005	27.4432	26.5224	25.1721	27.9267	27.56	26.7688	27.6266	26.6167	25.371	28.1944	27.8291	26.229	28.8863	27.6477	27.7712
P08567	PLEK	Pleckstrin	27	27	AIQMASR, EDPAYIHYYDPAGAEDPIGAIHIR, EGYIVKK, EINIEKDK, EINIEKDKK, ERTEWIR, FIIREDPAYIHYYDPAGAEDPIGAIHIR, GCVVTSVESNSNGR, GIKEINIEK, GMIPIKGSTITSPCQDFGKR, GSTITSPCQDFGK, GSTITSPCQDFGKR, GSVFNTWK, IFNHCFTGNCVIDWIVSNQSVR, IPETIDIGAIYISMK, IPETIDIGAIYISMKDTEK, IREGYIVK, IREGYIVKK, KFIIREDPAYIHYYDPAGAEDPIGAIHIR, KGSVFNTWK, KIFNHCFTGNCVIDWIVSNQSVR, KSEEENIFEIITADEVHYFIQAATPK, NRQEGIMIASSIINEGYIQPAGDMSK,…	61.7	40.124	0	1565	160470000000	26.1973	27.9219	25.286	26.6031	25.3554	25.8574	NaN	26.9629	24.7585	25.5491	25.8162	NaN	27.6462	25.8288	25.4882	26.9859	26.7086	25.4576	26.9064	25.8383	26.8152	28.2233	27.2164	27.0233	27.9082	25.7077	26.8195
P00747	PLG	Plasminogen	58	57	AFQYHSK, ATTVTGTPCQDWAAQEPHR, EAQIPVIENK, EIRPWCFTTDPNK, EQQCVIMAENR, EQQCVIMAENRK, FGMHFCGGTIISPEWVITAAHCIEK, FSPATHPSEGIEENYCR, FVTWIEGVMR, GNVAVTVSGHTCQHWSAQTPHTHNR, GPWCFTTDPSVR, GPWCFTTDPSVRWEYCNIK, GTSSTTTTGKK, HSIFTPETNPR, IFIEPTR, IFIEPTRK, IFIEPTRKDIAIIK, ISSPAVITDK, KCSGTEASVVAPPPVVIIPDVETPSEEDCMFGNGK, KIYDYCDVPQCAAPSFDCGKPQVEPK, KQIGAGSIEECAAK, KSSIIIR, KVYISECK, MRDVVIFEK, MRDVVIFEKK,…	73.2	90.568	0	3342	337990000000	30.4106	30.7999	30.7146	31.0842	30.6236	31.2359	31.3425	31.2512	31.1848	31.4229	30.9475	30.7849	30.64	31.2287	31.3052	30.2981	30.7456	31.0538	30.7441	31.3683	31.3386	30.155	30.389	30.8231	29.7551	30.5857	30.7524
A8MQ11	PMS2P5	Postmeiotic segregation increased 2-like protein 5	1	1	DCQFIEGSPAMIPVQPAKITPR	16.4	15.17	0.00092905	5	516680000	NaN	NaN	NaN	NaN	NaN	NaN	NaN	24.9408	NaN	24.513	NaN	NaN	NaN	25.4553	27.4034	NaN	NaN	26.2692	22.9097	25.2828	NaN	23.3973	23.9429	NaN	24.4273	24.1308	NaN
P00491	PNP	Purine nucleoside phosphorylase	15	15	ANHEEVIAAGK, DHINIPGFSGQNPIR, DHINIPGFSGQNPIRGPNDER, FEVGDIMIIR, FGDRFPAMSDAYDR, FHMYEGYPIWK, HRPQVAIICGSGIGGITDK, IGADAVGMSTVPEVIVAR, ITQAQIFDYGEIPNFPR, IVFGFINGR, MENGYTYEDYKNTAEWIISHTK, NTAEWIISHTK, VFGFSIITNK, VFHIIGVDTIVVTNAAGGINPK, VIMDYESIEK	67.1	32.118	9.9075e-271	889	61441000000	24.6973	23.6592	NaN	23.8683	24.8276	NaN	25.0858	26.7941	NaN	25.7886	24.6037	24.5069	26.2974	24.3194	NaN	25.6513	24.8247	23.5979	25.726	NaN	22.207	27.9252	24.8675	24.0444	25.5268	25.4324	25.1683
P27169	PON1	Serum paraoxonase/arylesterase 1	12	12	EVQPVEIPNCNIVK, FDVSSFNPHGISTFTDEDNAMYIIVVNHPDAK, IFFYDSENPPASEVIR, IIIGTVFHK, IIIMDINEEDPTVIEIGITGSK, INAIREVQPVEIPNCNIVK, IQNIITEEPK, NHQSSYQTR, SFNPNSPGK, STVEIFKFQEEEK, VVAEGFDFANGINISPDGK, YVYIAEIIAHK	47.6	39.731	6.4171e-158	93	7859200000	NaN	25.7104	28.2348	27.5886	25.7763	26.5988	26.0578	27.0235	26.5533	26.7651	26.1538	27.2919	24.2722	24.7972	26.274	25.001	24.3306	28.3233	26.9235	27.7439	28.7204	23.4809	25.7822	24.8511	24.8748	24.6591	27.1027
P02775	PPBP	Platelet basic protein	17	17	DGRKICIDPDAPR, EESIDSDIYAEIR, GKEESIDSDIYAEIR, GKEESIDSDIYAEIRCMCIK, GTHCNQVEVIATIK, GTHCNQVEVIATIKDGR, GTHCNQVEVIATIKDGRK, ICIDPDAPR, ICIDPDAPRIK, KIAGDESAD, KICIDPDAPR, KICIDPDAPRIK, NIAKGKEESIDSDIYAEIR, NIQSIEVIGK, NIQSIEVIGKGTHCNQVEVIATIK, TTSGIHPK, TTSGIHPKNIQSIEVIGK	62.5	13.894	0	14517	11047000000000	34.8816	34.595	33.6008	33.292	33.7144	33.9061	34.4692	34.1997	34.7492	34.5542	34.662	33.4375	34.8982	34.4228	31.1653	33.8856	34.5915	33.5174	34.5527	33.754	30.6997	34.0416	34.6366	34.975	35.1744	34.9809	34.3334
P62937	PPIA	Peptidyl-prolyl cis-trans isomerase A	11	11	EGMNIVEAMER, FEDENFIIK, HTGPGIISMANAGPNTNGSQFFICTAK, IIPGFMCQGGDFTR, KITIADCGQIE, SIYGEKFEDENFIIK, TEWIDGK, VKEGMNIVEAMER, VNPTVFFDIAVDGEPIGR, VSFEIFADK, VSFEIFADKVPK	70.9	18.012	3.5803e-184	1328	165820000000	29.2286	29.1627	27.601	27.9268	28.4946	27.8887	28.0584	28.4731	29.3128	28.4436	29.128	27.6634	29.3951	28.6444	26.1237	29.5756	28.1014	27.3672	28.737	27.3271	24.5381	29.6372	29.1878	29.1324	30.6512	28.3062	28.5183
P23284	PPIB	Peptidyl-prolyl cis-trans isomerase B	18	18	DFMIQGGDFTR, DFMIQGGDFTRGDGTGGK, DKPIKDVIIADCGK, DTNGSQFFITTVK, FPDENFK, HYGPGWVSMANAGK, IEVEKPFAIAK, IEVEKPFAIAKE, IGDEDVGR, IGDEDVGRVIFGIFGK, KVESTKTDSR, SIYGERFPDENFK, TAWIDGK, TVDNFVAIATGEK, VIEGMEVVR, VIFGIFGK, VIKDFMIQGGDFTR, VIKDFMIQGGDFTRGDGTGGK	65.7	23.742	5.8799e-163	1083	109370000000	26.6962	27.6585	25.0926	25.0418	26.818	25.1682	28.0533	26.1902	26.5613	26.2664	27.738	24.7383	27.4183	27.0167	NaN	26.6732	25.5437	24.6813	27.2625	24.9908	NaN	26.9892	26.2078	27.1711	28.4622	26.885	26.1987
P30041	PRDX6	Peroxiredoxin-6	23	23	DFTPVCTTEIGR, DGDSVMVIPTIPEEEAK, DINAYNCEEPTEKIPFPIIDDR, EIAIIIGMIDPAEKDEK, FHDFIGDSWGIIFSHPR, GMPVTAR, IAPEFAK, IAPEFAKR, IIAISIDSVEDHIAWSK, IKISIIYPATTGR, IPFPIIDDR, IPFPIIDDRNR, IRFHDFIGDSWGIIFSHPR, ISIIYPATTGR, NFDEIIR, NREIAIIIGMIDPAEKDEK, PGGIIIGDVAPNFEANTTVGR, RVATPVDWK, RVATPVDWKDGDSVMVIPTIPEEEAK, VATPVDWK, VATPVDWKDGDSVMVIPTIPEEEAK, VVFVFGPDK, VVFVFGPDKK	80.8	25.035	9.6811e-274	1237	83437000000	26.1684	26.3823	24.7347	25.5096	26.6913	25.4056	24.8711	26.3098	25.9016	25.8673	26.5206	NaN	26.1622	25.4712	NaN	26.3931	25.0215	NaN	25.8289	NaN	25.2928	26.2322	25.7941	NaN	27.0931	25.5258	NaN
P07225	PROS1	Vitamin K-dependent protein S	30	30	AHSCPSVWK, AHSCPSVWKK, ASFTCTCKPGWQGEK, DVDECSIKPSICGTAVCK, EAVMDINKPGPIFK, EAVMDINKPGPIFKPENGIIETK, FRIPEISR, FSAEFDFR, GGKIEVQIK, GGKIEVQIKNEHTSK, HCIVTVEK, IETISHEDIQR, IEVQIKNEHTSK, IQAISICSDQQSHIEFR, ITTGGDVINNGIWNMVSVEEIEHSISIK, KDCKDVDECSIK, KVESEIIK, KVESEIIKPINPR, NGFVMISNKK, NNIEISTPIK, NNIEISTPIKIETISHEDIQR, QIAVIDK, QSTNAYPDIR, SCEVVSVCIPINIDTK, SFQTGIFTAAR, SQDIIISVENTVIYR, VNRNNIEIS…	42.2	75.122	0	2894	366160000000	27.867	28.1659	27.4433	27.7727	27.4907	27.2675	27.5194	28.3377	28.4877	27.8266	28.1732	27.9621	28.3696	28.1959	27.6082	26.4569	28.1206	27.8041	27.8362	27.9195	28.4245	27.4973	27.9261	28.2774	27.9777	28.6827	28.118
H0Y8D1	PRSS1	Putative trypsin-6	1	1	IGEHNIEVIEGNEQFINAAK	14.1	15.421	0.00092468	69	4621700000	NaN	NaN	NaN	NaN	25.7291	25.8078	27.1105	25.5421	NaN	24.9385	26.1632	NaN	NaN	25.7381	NaN	NaN	25.6014	NaN	25.8839	25.4047	NaN	NaN	NaN	NaN	NaN	25.6671	NaN
P07602	PSAP	Proactivator polypeptide	24	24	DGGFCEVCK, DGGFCEVCKK, DVVTAAGDMIK, EIIDAFDK, EIVDSYIPVIIDIIK, EMPMQTIVPAK, GCSFIPDPYQK, GEMSRPGEVCSAINICESIQK, GSAVWCQNVK, HCIQTVWNKPTVK, HIAEINHQK, IGACPSAHKPIIGTEK, IGPGMADICK, IPAITVHVTQPK, IVGYIDR, IVGYIDRNIEK, KIVGYIDR, KIVGYIDRNIEK, NVIPAIEIVEPIK, NVIPAIEIVEPIKK, NVIPAIEIVEPIKKHEVPAK, NYISQYSEIAIQMMMHMQPK, QEIIAAIEK, SDVYCEVCEFIVK	43.9	58.112	8.2629e-172	1190	123840000000	25.3617	26.8513	25.2805	25.1642	25.5032	24.8179	26.0859	25.5999	26.0881	25.2591	26.2338	24.425	NaN	25.5373	NaN	NaN	NaN	NaN	26.9328	24.6857	NaN	25.9914	25.9039	27.5963	25.9276	NaN	24.4
P61224-3	RAP1B	Ras-related protein Rap-1b	10	10	INVNEIFYDIVR, IVVIGSGGVGK, KTPVPGK, QWNNCAFIESSAK, SAITVQFVQGIFVEK, SAITVQFVQGIFVEKYDPTIEDSYRK, SKINVNEIFYDIVR, VKDTDDVPMIIVGNK, VKDTDDVPMIIVGNKCDIEDER, YDPTIEDSYRK	56.4	18.778	1.4825e-132	628	58014000000	24.1226	26.4393	24.7841	25.8324	25.2189	NaN	NaN	24.1726	NaN	NaN	NaN	NaN	26.4362	24.6867	24.3819	25.597	24.4129	25.3323	25.1705	24.0143	26.4251	26.2787	24.9845	25.4535	26.3346	24.9107	25.3588
Q99969	RARRES2	Retinoic acid receptor responder protein 2	5	5	EAEEHQETQCIR, GIQVAIEEFHK, HPPVQWAFQETSVESAVDTPFPAGIFVR, IVHCPIETQVIR, RGIQVAIEEFHK	39.3	18.617	8.726e-86	581	57303000000	NaN	25.4118	26.027	23.279	25.7097	NaN	24.0112	23.7931	23.9367	NaN	24.1824	NaN	25.3114	24.0324	NaN	NaN	NaN	23.9738	23.9178	23.9875	NaN	25.3321	NaN	25.1664	24.8678	NaN	23.8521
Q5VY30	RBP4	Retinol-binding protein 4	13	13	ARFSGTWYAMAK, ARFSGTWYAMAKK, DPNGIPPEAQK, FSGTWYAMAK, GNDDHWIVDTDYDTYAVQYSCR, IINIDGTCADSYSFVFSR, IINNWDVCADMVGTFTDTEDPAKFK, IIVHNGYCDGR, IIVHNGYCDGRSER, IVRQRQEEICIAR, MKYWGVASFIQK, QRQEEICIAR, YWGVASFIQK	64.3	22.974	1.3132e-118	428	28483000000	29.1327	28.6603	29.9252	29.1309	28.7052	29.6692	29.2143	29.116	28.5406	28.7618	28.3211	28.4366	28.3734	28.6684	29.6631	27.5911	28.1974	27.8304	28.4135	28.8769	29.3278	28.0388	28.24	28.258	25.9802	28.5884	29.2509
Q15404	RSU1	Ras suppressor protein 1	16	16	AENNPWVTPIADQFQIGVSHVFEYIR, AIYISDNDFEIIPPDIGK, DNDIISIPK, EIGEITQIK, EIGEITQIKEIHIQGNR, EIHIQGNR, GISNMIDVNGIFTISHITQIVISHNK, HINIGMNR, HMQANPEPPKK, HMQANPEPPKKNNDK, IQIISIR, IQIISIRDNDIISIPK, ITMVPPNIAEIK, ITVIPPEIGNIDITGQK, KIVEESR, NQPEVDMSDR	62.1	31.54	1.3549e-115	1024	75823000000	23.3012	25.0058	NaN	NaN	25.4326	24.5582	25.184	NaN	25.033	24.6025	25.7546	24.5045	NaN	24.8602	NaN	25.863	26.0328	25.2809	26.1893	NaN	NaN	25.6162	NaN	NaN	25.5579	NaN	NaN
P0DJI8	SAA1	Serum amyloid A-1 protein	5	3	EANYIGSDK, FFGHGAEDSIADQAANEWGR, RGPGGVWAAEAISDAR, RGPGGVWAAEAISDARENIQR, SFFSFIGEAFDGAR	52.5	13.532	0	14	2943000000	22.5133	21.969	23.9721	NaN	21.7728	23.2799	23.185	NaN	NaN	23.2641	22.9772	NaN	22.0153	NaN	28.3138	22.1167	23.7837	31.018	NaN	22.4473	28.152	NaN	NaN	21.8225	28.0995	23.4273	NaN
A0A096LPE2	SAA4	Serum amyloid A-4 protein	9	7	AYWDIMISNHQNSNR, AYWDIMISNHQNSNRYIYAR, DPDRFRPDGIPK, EAIQGVGDMGR, EANYIGSDK, FRPDGIPK, GPGGVWAAK, SFFSFIGEAFDGAR, SNEKAEEWGR	40.9	23.353	4.7171e-88	80	7269200000	26.1416	26.8716	24.2434	27.3927	25.9341	27.7356	26.4572	27.4451	27.1409	27.8238	27.5083	26.4415	26.7962	27.7416	27.866	28.1452	28.3143	29.1474	28.3698	27.8395	28.3578	27.9822	26.0804	26.7818	26.7515	27.0982	27.7503
P31431-2	SDC4	Syndecan-4	4	4	AGSGSQVPTEPK, ETEVIDPQDIIEGR, KIEENEVIPK, RISPVEESEDVSNK	32.7	16.545	3.7985e-42	126	5111700000	23.4516	25.6027	NaN	22.6634	22.6083	NaN	22.362	NaN	23.2787	22.2015	22.5438	NaN	23.4646	23.1657	NaN	22.6951	22.6284	NaN	23.4448	NaN	NaN	NaN	23.0296	22.8972	22.4424	23.0558	23.0763
P49908	SEPP1	Selenoprotein P	5	5	DMPASEDIQDIQK, IPTDSEIAPR, IVYHIGIPFSFITFPYVEEAIK, RCINQIICK, RVSIATVDK	16.5	43.173	1.4575e-18	176	9047700000	22.8455	24.0288	NaN	25.5231	23.1991	23.138	22.9844	23.5626	23.3744	23.6258	23.0038	23.8195	23.7724	23.6364	25.7885	NaN	23.2915	23.8035	23.607	24.1121	24.1743	23.122	NaN	23.4203	22.5847	23.7144	24.5966
P01009	SERPINA1	Alpha-1-antitrypsin	46	3	AVITIDEK, AVITIDEKGTEAAGAMFIEAIPMSIPPEVK, DTEEEDFHVDQVTTVK, DTEEEDFHVDQVTTVKVPMMK, EIDRDTVFAIVNYIFFK, FIEDVKK, FIENEDR, FIENEDRR, FIENEDRRSASIHIPK, FNKPFVFIMIEQNTK, GKWERPFEVK, GTEAAGAMFIEAIPMSIPPEVK, GTQGKIVDIVK, IGMFNIQHCK, IGMFNIQHCKK, IQHIENEITHDIITK, ISITGTYDIK, ISSWVIIMK, ITPNIAEFAFSIYR, IVDKFIEDVK, IVDKFIEDVKK, IYHSEAFTVNFGDTEEAK, IYHSEAFTVNFGDTEEAKK, IYHSEAFTVNFGDTEEAKKQINDYVEK, KISSWVIIM…	72.2	46.736	0	5698	1616600000000	34.0409	34.0211	34.4611	34.4332	34.2945	34.0939	34.3173	34.5053	34.0027	34.8542	34.2111	34.1701	34.3093	34.5122	33.6992	34.3293	34.7638	34.3473	34.7441	34.2866	34.3987	34.6687	34.0186	34.3282	34.3671	34.3822	34.2922
P01011	SERPINA3	Alpha-1-antichymotrypsin	26	26	ADISGITGAR, AKWEMPFDPQDTHQSR, AVIDVFEEGTEASAATAVK, DEEISCTVVEIK, DSIEFREIGEIYIPK, DYNINDIIIQIGIEEAFTSK, EIGEIYIPK, EQISIIDR, EQISIIDRFTEDAK, EQISIIDRFTEDAKR, FNRPFIMIIVPTDTQNIFFMSK, FTEDAKR, GKITDIIK, IINDYVK, ITIISAIVETR, IYGSEAFATDFQDSAAAK, IYGSEAFATDFQDSAAAKK, KIINDYVK, MEEVEAMIIPETIKR, NIAVSQVVHK, RIYGSEAFATDFQDSAAAK, RIYGSEAFATDFQDSAAAKK, WEMPFDPQDTHQSR, WRDSIEFR, WRDSIEFREIGEIYIPK, WVMVPMMS…	51.8	47.65	0	1402	168010000000	31.369	30.8125	32.3901	31.7974	31.5543	31.3587	31.2952	31.223	31.4878	31.6588	31.3101	31.2102	31.9307	31.7431	30.1905	30.9831	31.7978	32.2499	31.9829	31.0304	30.9521	31.9514	31.443	31.6022	31.2579	30.9525	30.9112
P29622	SERPINA4	Kallistatin	13	13	AIWEKPFISSR, EIEEVITPEMIMR, FSISGSYVIDQIIPR, FYYIIASETPGK, GFQHIIHTINIPGHGIETR, IAPANADFAFR, IFHTNFYDTVGTIQIINDHVK, IGFTDIFSK, KIEIHIPK, MREIEEVITPEMIMR, VGSAIFISHNIK, VPMMIQDQEHHWYIHDR, WADISGITK	37.2	48.541	8.1916e-55	98	7702000000	25.04	25.0388	27.443	27.0353	24.4585	25.922	27.4633	27.2972	24.2907	27.0217	25.9002	25.3851	24.5139	NaN	24.4309	25.3649	25.2382	24.1694	26.0385	27.538	26.5115	24.1162	24.4841	25.1506	24.3525	25.5925	26.2541
P08185	SERPINA6	Corticosteroid-binding globulin	7	7	GTWTQPFDIASTR, HIVAISPK, HIVAISPKK, ITQDAQIK, MNTVIAAISR, SETEIHQGFQHIHQIFAK, WSAGITSSQVDIYIPK	18.3	45.14	1.7498e-66	216	13629000000	26.7392	26.4654	27.4196	27.5015	27.2289	26.7945	27.6075	28.0143	26.699	27.6987	27.3813	27.1574	26.8825	27.4985	26.4737	26.9069	26.9555	27.2399	27.3974	28.1166	26.9214	26.9525	26.9324	27.0496	26.1283	27.2782	27.7604
P05543	SERPINA7	Thyroxine-binding globulin	4	4	AVIHIGEK, FSISATYDIGATIIK, GWVDIFVPK, NAIAIFVIPK	10.1	46.324	2.7901e-10	55	3151200000	24.8831	25.1457	24.8792	25.097	24.8	25.3394	25.6862	25.4347	25.1936	26.4032	25.3607	24.4403	NaN	25.2635	25.5857	24.7398	25.4925	25.1624	25.1536	25.5634	26.0295	25.6911	24.5519	24.4619	25.0992	25.8575	25.6595
P30740	SERPINB1	Leukocyte elastase inhibitor	16	15	ADISGMSGAR, EATTNAPFR, FAYGYIEDIK, FKIEESYTINSDIAR, FQSINADINKR, HNSSGSIIFIGR, IGVQDIFNSSK, IHEWTKPENIDFIEVNVSIPR, IPEIIASGMVDNMTK, IVIVNAIYFK, KIEEQITIEK, KTINQWVK, TFHFNTVEEVHSR, TYGADIASVDFQHASEDAR, TYGADIASVDFQHASEDARK, TYNFIPEFIVSTQK	49.6	42.741	3.5942e-188	540	35065000000	26.4513	25.9406	NaN	25.1558	25.4218	NaN	NaN	25.908	NaN	24.895	NaN	24.9901	26.2817	25.393	NaN	26.7997	24.5675	24.6302	25.4909	NaN	24.3523	27.0316	25.3448	24.999	27.0544	25.7667	25.5037
P35237	SERPINB6	Serpin B6	2	2	EINMIIMIPDETTDIR, IAEIISPGSVDPITR	8.2	42.621	1.2265e-05	3	1296800000	NaN	25.3846	24.6437	25.6087	25.4406	NaN	25.4655	NaN	NaN	23.9398	25.0592	26.3091	NaN	25.6017	NaN	25.8028	25.4142	25.9272	NaN	25.568	25.6967	23.7904	25.6216	NaN	25.9726	NaN	NaN
P01008	SERPINC1	Antithrombin-III	23	23	ANRPFIVFIR, DIPMNPMCIYR, DIPMNPMCIYRSPEK, EQIQDMGIVDIFSPEK, EVPINTIIFMGR, FATTFYQHIADSK, FATTFYQHIADSKNDNDNIFISPISISTAFAMTK, FRIEDGFSIK, IPGIVAEGR, IQPIDFK, IQPIDFKENAEQSR, IVSANRIFGDK, KATEDEGSEQK, KATEDEGSEQKIPEATNR, RVWEISK, SINPNRVTFK, SKFSPENTRK, SKIPGIVAEGRDDIYVSDAFHK, SSKIVSANRIFGDK, TSDQIHFFFAK, VAEGTQVIEIPFK, VAEGTQVIEIPFKGDDITMVIIIPKPEK, VANPCVK	51.3	52.602	2.19e-177	559	47590000000	27.3149	30.0352	28.6517	29.9306	27.7372	29.9278	27.9747	30.7449	27.2787	27.7722	27.761	27.9679	26.8858	26.8625	31.9089	27.6927	24.8683	29.8276	27.143	29.9513	31.5574	27.1383	27.4796	27.5942	27.848	27.7861	30.1743
P05546	SERPIND1	Heparin cofactor 2	13	13	FAFNIYR, FPVEMTHNHNFR, FTVDRPFIFIIYEHR, GSWVNKFPVEMTHNHNFR, IAIDIFK, NFGYTIR, NYNIVESIK, SVNDIYIQK, TIEAQITPR, TNNHIMK, TREVIIPK, VVERWQK, YEITTIHNIFR	22.8	57.07	1.6128e-47	144	8536400000	23.4193	25.0521	28.0857	28.1029	25.8984	27.0777	25.0598	25.3456	24.0599	26.4619	25.4144	27.5247	23.6009	25.984	24.277	22.8676	26.0499	25.9154	26.1203	27.084	27.5096	24.9339	25.0674	23.7276	25.0161	24.4552	25.8231
P05121	SERPINE1	Plasminogen activator inhibitor 1	21	21	EIMGPWNKDEISTTDAIFVQR, EVPISAITNIISAQIISHWK, FIINDWVK, FSIETEVDIR, FSIETEVDIRKPIENIGMTDMFR, GAVDQITR, GMAPAIR, GMISNIIGK, HNPTGTVIFMGQVMEP, IVIVNAIYFNGQWK, IVQGFMPHFFR, KPIENIGMTDMFR, MAPEEIIMDRPFIFVVR, PFIFVVR, QFQADFTSISDQEPIHVAQAIQK, QVDFSEVER, SDGSTVSVPMMAQTNK, TPFPDSSTHR, TPFPDSSTHRR, VFQQVAQASK, VFQQVAQASKDR	56	45.059	0	1332	142000000000	26.1862	26.7789	25.2273	24.9407	26.7562	NaN	25.3367	27.0936	25.9574	25.804	NaN	25.1116	25.8741	25.0464	NaN	26.1589	26.5539	NaN	25.9435	24.2826	NaN	27.7686	26.8213	27.2622	27.6627	26.6652	26.1936
P36955	SERPINF1	Pigment epithelium-derived factor	19	19	AIYYDIISSPDIHGTYK, AIYYDIISSPDIHGTYKEIIDTVTAPQK, DTDTGAIIFIGK, IAAAVSNFGYDIYR, IDIQEINNWVQAQMK, IKISYEGEVTK, IQSIFDSPDFSK, ITGKPIK, ITGKPIKITQVEHR, KTSIEDFYIDEER, SSFVAPIEK, STKEIPDEISIIIIGVAHFK, TESIIHR, TSIEDFYIDEER, TVQAVITVPK, VITGNPR, VITGNPRIDIQEINNWVQAQMK, VPMMSDPK, YGIDSDISCK	45.5	46.312	1.6205e-116	267	14990000000	25.7054	25.2631	27.2529	26.6895	26.8374	26.5841	26.0147	26.6802	26.0486	26.7752	26.2321	27.1927	26.8182	26.3244	28.5683	26.4739	25.5003	26.6429	26.0207	25.2051	28.7565	26.8515	24.4817	26.561	25.2897	25.9451	26.9055
P08697	SERPINF2	Alpha-2-antiplasmin	9	9	DFIQSIK, DSFHIDEQFTVPVEMMQAR, GFPIKEDFIEQSEQIFGAK, GFPIKEDFIEQSEQIFGAKPVSITGK, IFGPDIK, IGNQEPGGQTAIK, IQQVIHAGSGPCIPHIISR, NKFDPSITQR, WFIIEQPEIQVAHFPFK	24	54.565	3.3997e-100	182	9423400000	24.6441	26.9371	27.9785	27.4756	26.4205	26.4121	25.0062	26.1383	24.5791	26.5926	23.7155	27.4499	25.3497	26.3529	26.1934	24.4075	24.0891	26.8056	25.4416	27.4057	27.5667	25.3189	24.7959	26.5188	NaN	24.5511	26.5331
P05155-2	SERPING1	Plasma protease C1 inhibitor	22	22	AIMEKIEMSK, AIMEKIEMSKFQPTIITIPR, DFTCVHQAIK, FPVFMGR, FQPTIITIPR, GVTSVSQIFHSPDIAIR, HRIEDMEQAISPSVFK, IEDMEQAISPSVFK, IIDSIPSDTR, IIDSIPSDTRIVIINAIYISAK, IKVTTSQDMISIMEK, IVIINAIYISAK, IYHAFSAMK, IYHAFSAMKK, KYPVAHFIDQTIK, MEPFHFK, TIYSSSPR, TNIESIISYPK, TNIESIISYPKDFTCVHQAIK, TRMEPFHFK, VPMMNSK, VTTSQDMISIMEK	36.8	49.757	0	1272	84096000000	30.3567	29.9544	31.2374	30.6949	30.9449	30.9507	31.0482	30.6085	30.3747	31.0861	30.9303	30.7537	30.4651	30.3668	30.0921	30.5953	31.0444	30.3186	31.2304	30.7297	29.9987	30.807	30.2699	30.6412	29.9167	30.7156	30.8962
Q5T123	SH3BGRL3	SH3 domain-binding glutamic acid-rich-like protein 3	5	5	AIAGNPK, IQYQIVDISQDNAIRDEMR, RIQYQIVDISQDNAIRDEMR, SQQSEVTR, VYSTSVTGSR	51.1	9.3804	5.1815e-217	516	53122000000	28.1386	28.0357	NaN	26.6987	25.7192	25.4023	26.3015	26.7847	27.4092	26.748	27.1307	25.9293	28.2636	27.2745	NaN	28.1379	27.067	24.3281	26.9343	23.9246	25.4543	27.2136	28.0404	27.2318	29.1727	27.3629	26.932
A6NMB1	SIGLEC16	Sialic acid-binding Ig-like lectin 16	1	1	TVIENIR	1.5	52.991	0.0024455	52	12608000000	NaN	28.5455	NaN	26.5196	NaN	26.2163	NaN	NaN	NaN	28.0708	28.3389	27.98	27.9179	26.8269	23.4099	27.8227	28.0939	25.2179	27.505	NaN	24.9519	27.6502	NaN	28.8844	NaN	27.0564	NaN
P00441	SOD1	Superoxide dismutase [Cu-Zn]	10	10	ADDIGKGGNEESTK, AVCVIKGDGPVQGIINFEQK, DGVADVSIEDSVISISGDHCIIGR, GDGPVQGIINFEQK, GITEGIHGFHVHEFGDNTAGCTSAGPHFNPISR, HGGPKDEER, HVGDIGNVTADK, HVGDIGNVTADKDGVADVSIEDSVISISGDHCIIGR, IACGVIGIAQ, TIVVHEK	83.8	15.936	0	457	41922000000	25.348	26.5249	NaN	NaN	25.0169	NaN	NaN	25.6478	25.7276	NaN	25.6925	25.3667	27.1428	26.0867	NaN	27.4032	25.5398	NaN	26.9583	NaN	NaN	27.9378	26.3992	27.4779	27.7161	26.4622	NaN
P09486	SPARC	SPARC	19	19	APIIPMEHCTTR, CTIEGTK, DEDNNIITEK, DIDKDIVI, FFETCDIDNDK, FFETCDIDNDKYIAIDEWAGCFGIK, IEAGDHPVEIIAR, IHIDYIGPCK, KIHENEK, NVIVTIYER, NVIVTIYERDEDNNIITEK, NVIVTIYERDEDNNIITEKQK, NYNMYIFPVHWQFGQIDQHPIDGYISHTEIAPIR, RIEAGDHPVEIIAR, RIEAGDHPVEIIARDFEK, TFDSSCHFFATK, VCEIDENNTPMCVCQDPTSCPAPIGEFEK, YIAIDEWAGCFGIK, YIPPCIDSEITEFPIR	65.7	34.632	0	3814	2037300000000	32.1445	32.6618	30.2285	29.9326	30.9556	30.021	31.843	31.3803	32.4434	32.0358	32.1751	30.2426	32.2019	31.7981	27.8667	31.2435	32.0852	29.7118	31.9371	30.5001	25.6271	32.0774	32.2867	32.364	32.0495	32.1641	31.3613
H0YJV2	SPTLC2	Serine palmitoyltransferase 3	1	1	ISGATIR	1.7	45.71	0.0013129	134	8984800000	24.5966	25.7806	27.8727	24.4955	25.62	25.0748	25.157	24.4324	25.2072	25.2048	24.8476	NaN	25.1725	24.4813	NaN	NaN	26.0804	22.9998	25.2383	NaN	NaN	25.1613	25.9387	25.4856	23.816	24.2844	NaN
P10124	SRGN	Serglycin	7	7	ARYQWVR, CNPDSNSANCIEEK, GPMFEIIPGESNK, GPMFEIIPGESNKIPR, IRTDIFPK, NIPSDSQDIGQHGIEEDFMI, TRIQDINR	46.2	17.652	3.1027e-59	930	590770000000	28.6825	28.9034	27.8277	27.3167	27.7881	28.5825	27.8103	28.3855	29.1522	27.3716	29.8264	25.6157	28.2987	27.0117	24.12	27.7675	27.6026	26.1669	27.8211	27.4144	25.789	27.0657	28.8795	29.6608	29.7705	28.2687	27.6372
P37802	TAGLN2	Transgelin-2	21	21	ANRGPAYGISR, DDGIFSGDPNWFPK, DDGIFSGDPNWFPKK, DGTVICEIINAIYPEGQAPVK, DGTVICEIINAIYPEGQAPVKK, DVGRPQPGR, DVGRPQPGRENFQNWIK, ENFQNWIK, GASQAGMTGYGMPR, GPAYGISR, IQASTMAFK, KDVGRPQPGR, KIQASTMAFK, NFSDNQIQEGK, NMACVQR, NVIGIQMGTNR, QMEQISQFIQAAER, TIMNIGGIAVAR, TIMNIGGIAVARDDGIFSGDPNWFPK, TIMNIGGIAVARDDGIFSGDPNWFPKK, YGINTTDIFQTVDIWEGK	81.4	22.391	1.6615e-228	1352	163230000000	24.8068	26.7561	25.8823	26.2062	26.2178	26.3078	25.9245	26.1032	25.743	26.088	26.0172	25.9783	26.5193	26.4154	25.3481	25.3198	26.2608	24.8994	26.6812	23.4604	24.6158	26.8564	25.6808	25.5022	27.8544	26.8466	25.7186
P02787	TF	Serotransferrin	99	94	ADRDQYEIICIDNTR, AIAANEADAVTIDAGIVYDAYIAPNNIK, AIAANEADAVTIDAGIVYDAYIAPNNIKPVVAEFYGSK, APNHAVVTR, APNHAVVTRK, APNHAVVTRKDK, ASYIDCIR, AVGNIRK, CDEWSVNSVGK, CIKDGAGDVAFVK, CIVEKGDVAFVK, CQSFRDHMK, CSTSSIIEACTFR, CSTSSIIEACTFRRP, DCHIAQVPSHTVVAR, DDTVCIAK, DGAGDVAFVK, DIIFKDSAHGFIK, DIIFRDDTVCIAK, DKEACVHK, DKEACVHKIIR, DQYEIICIDNTR, DSAHGFIK, DSAHGFIKVPPR, DSGFQMNQIR, DSGFQMNQIRGK, DSGFQMNQIRGKK, …	82.7	77.063	0	10241	2582900000000	35.3863	35.6063	35.478	35.526	34.6176	35.2377	35.4496	35.6503	35.463	35.4732	35.6046	35.6815	34.8416	35.4042	35.8784	35.3224	34.7185	35.5501	34.8902	35.4996	36.2034	34.8766	35.0848	35.2505	34.3354	35.6277	35.5623
P01137	TGFB1	Transforming growth factor beta-1	24	23	AIDTNYCFSSTEK, DNTIQVDINGFTTGR, DRVAGESAEPEPEPEADYYAK, EAVPEPVIISR, GDIATIHGMNRPFIIIMATPIER, GGEIEGFR, GYHANFCIGPCPYIWSIDTQYSK, IEAIRGQIISK, IIAPSDSPEWISFDVTGVVR, IKVEQHVEIYQK, ISAHCSCDSR, PFIIIMATPIER, PKVEQISNMIVR, QIYIDFR, QIYIDFRK, RGDIATIHGMNRPFIIIMATPIER, TIDMEIVK, TIDMEIVKR, VAGESAEPEPEPEADYYAK, VEQHVEIYQK, VEQISNMIVR, VIAIYNQHNPGASAAPCCVPQAIEPIPIVYYVGR, VIMVETHNEIYDK, VIMVETHNEIYDKFK	63.1	44.341	0	2015	207340000000	26.2908	27.3066	26.19	25.7602	NaN	24.8399	26.189	26.2942	26.6431	26.6157	26.2669	24.4274	27.1265	27.2134	NaN	25.0775	26.8603	25.0423	26.25	25.5146	NaN	25.9132	26.9796	26.2881	27.1912	27.1803	26.2196
P07996	THBS1	Thrombospondin-1	105	29	AEKGFIIIASIR, AGTIDISITVQGK, AQGYSGISVK, AQIYIDCEK, AQIYIDCEKMENAEIDVPIQSVFTR, CEGSSVQTR, CENTDPGYNCIPCPPR, CNYIGHYSDPMYR, CTSYPDGSWK, DCVGDVTENQICNK, DDDYAGFVFGYQSSSR, DDFDHDSVPDIDDICPENVDISETDFR, DDFDHDSVPDIDDICPENVDISETDFRR, DGIGDACDDDDDNDK, DGKGDACDHDDDNDGIPDDK, DHSGQVFSVVSNGK, DIASIAR, DIQAICGISCDEISSMVIEIR, DNCPFHYNPAQYDYDRDDVGDR, DNCPNIPNSGQEDYDK, DNCQYVYNVDQR, DSDGDGRGDACK, EIANEIR, EIANE…	67.7	129.38	0	22029	14659000000000	34.3359	34.7582	33.9525	33.4966	34.3576	33.8352	34.3412	34.2644	34.826	34.0183	34.5595	33.4475	34.3492	34.4227	30.2294	33.0939	34.6474	32.914	34.1318	33.2945	29.9878	34.1931	34.4919	34.7385	34.202	34.7992	33.8149
Q5H9A7	TIMP1	Metalloproteinase inhibitor 1	9	9	EPGICTWQSIR, FVYTPAMESVCGYFHR, GFQAIGDAADIR, HIACIPR, IQDGIIHITTCSFVAPWNSISIAQR, IQSGTHCIWTDQIIQGSEK, MTKMYKGFQAIGDAADIR, SEEFIIAGK, TYTVGCEECTVFPCISIPCK	87.4	16.057	2.1168e-289	1303	343710000000	28.4013	28.9487	27.6703	27.1973	27.7023	27.8182	28.1061	28.1572	29.0251	28.5627	28.889	27.9685	29.1124	28.6771	NaN	27.9345	29.261	27.2503	28.8277	27.4521	NaN	28.9401	28.8655	29.2541	28.6206	28.8386	28.1252
Q9Y490	TLN1	Talin-1	182	160	AAAFEEQENETVVVK, AAAFEEQENETVVVKEK, AAMEPIVISAK, AATAPIIEAVDNISAFASNPEFSSIPAQISPEGR, ACEFAGFQCQIQFGPHNEQK, ADAEGESDIENSR, ADAEGESDIENSRK, ADQDSEAMKR, AEASQIGHK, AGAIQCSPSDAYTK, AGAIQCSPSDAYTKK, AGFIDIK, AGFIDIKDFIPK, AHATGAGPAGR, AIADMIR, AIAVNPR, AIAVNPRDPPSWSVIAGHSR, AIAVTVQEMVTK, AIDGAFTEENR, AIDGAFTEENRAQCR, AIDYYMIR, AIEATTEHIR, AIEATTEHIRQEIAVFCSPEPPAK, AIGDIISATK, AISTDPAAPNIK, ANQAIQMACQS…	74.1	269.76	0	12424	1403100000000	27.4934	29.258	28.4543	29.9713	29.6255	28.5822	28.844	28.7713	28.8242	28.6601	29.2869	28.7129	28.9754	29.4456	28.2624	28.2749	28.8297	28.9926	29.2291	27.1545	28.6712	29.6787	28.8661	28.9814	30.4029	28.9965	28.838
P62328	TMSB4X	Thymosin beta-4	8	5	ETIEQEK, IKKTETQEK, KTETQEK, NPIPSKETIEQEK, NPIPSKETIEQEKQAGES, PDMAEIEKFDK, SDKPDMAEIEK, SDKPDMAEIEKFDK	93.2	5.0526	3.1227e-117	1941	864500000000	32.4598	32.3037	30.3066	31.3501	31.1087	29.8818	30.7169	30.876	32.2499	30.7796	32.382	29.6068	31.7896	31.429	29.9832	31.951	30.9647	30.4537	31.4512	29.9335	29.9113	31.8575	31.6284	31.2646	33.1285	31.1646	31.4922
P60174-1	TPI1	Triosephosphate isomerase	22	22	DCGATWVVIGHSER, DCGATWVVIGHSERR, EIASQPDVDGFIVGGASIKPEFVDIINAK, EIASQPDVDGFIVGGASIKPEFVDIINAKQ, FFVGGNWK, HVFGESDEIIGQK, IAVAAQNCYK, IIYGGSVTGATCK, KFFVGGNWK, KQSIGEIIGTINAAK, RHVFGESDEIIGQK, SNVSDAVAQSTR, TATPQQAQEVHEK, VAHAIAEGIGVIACIGEK, VAHAIAEGIGVIACIGEKIDER, VAHAIAEGIGVIACIGEKIDEREAGITEK, VIADNVK, VIADNVKDWSK, VPADTEVVCAPPTAYIDFAR, VTNGAFTGEISPGMIK, VVFEQTK, VVIAYEPVWAIGTGK	91.6	26.669	0	1144	87988000000	28.5407	28.2759	24.2648	27.7192	27.2002	26.0794	26.9122	27.3994	27.9781	27.1452	27.8566	26.4244	28.4833	27.1977	25.5899	28.6146	26.7956	24.5787	27.2575	26.0952	25.5125	28.7268	28.1276	27.1958	29.1259	27.0027	28.212
P67936	TPM4	Tropomyosin alpha-4 chain	48	12	AEERAEVSEIK, AEGDVAAINR, AEGDVAAINRR, AEVSEIK, AEVSEIKCGDIEEEIK, AGINSIEAVK, AGINSIEAVKR, AMKDEEK, AMKDEEKMEIQEMQIK, CGDIEEEIK, EAETRAEFAER, EDKYEEEIK, EENVGIHQTIDQTINEINCI, EIDGERER, EKAEGDVAAINR, EKAEGDVAAINRR, HIAEEADR, HIAEEADRK, HIAEEADRKYEEVAR, IATAIQK, IATAIQKIEEAEK, IATAIQKIEEAEKAADESER, IEEAEKAADESER, IISDKIK, IISDKIKEAETR, IQAIQQQADEAEDR, IQAIQQQADEAEDRAQGIQR, IQIVEEEIDR, IQIVEEEIDRAQER…	94.8	28.521	0	4310	572830000000	29.8626	29.4804	28.0606	29.1238	28.5934	29.3299	28.6625	29.1381	29.5396	28.1471	29.5143	27.584	29.418	29.098	28.4773	28.8662	27.708	28.8117	29.2439	28.1061	28.3464	28.8638	28.6361	28.5286	28.7788	29.421	29.1969
Q86YW5	TREML1	Trem-like transcript 1 protein	6	6	FIPEGCQPIVSSAVDR, FIPEGCQPIVSSAVDRR, GPQIIHR, VIVCSKPVTYATVIFPGGNK, VSGMNPSSVVHHVSDSGPAAEIPIDVPHIR, VSINIIPPEEEEETHK	28.9	32.678	6.5729e-64	608	63545000000	25.1784	26.6709	NaN	25.5667	25.407	NaN	25.607	25.1281	NaN	25.6176	25.6933	NaN	26.5344	24.6195	NaN	24.6674	25.0036	25.0041	25.8834	26.0009	NaN	26.6281	26.3663	26.4548	27.2126	26.3872	25.4339
P02766	TTR	Transthyretin	11	11	AADDTWEPFASGK, AIGISPFHEHAEVVFTANDSGPR, AIGISPFHEHAEVVFTANDSGPRR, GSPAINVAVHVFR, GSPAINVAVHVFRK, KAADDTWEPFASGK, RYTIAAIISPYSYSTTAVVTNPKE, TSESGEIHGITTEEEFVEGIYK, TSESGEIHGITTEEEFVEGIYKVEIDTK, VIDAVRGSPAINVAVHVFRK, YTIAAIISPYSYSTTAVVTNPKE	73.5	15.887	0	818	62957000000	30.2363	30.9561	29.6952	29.8913	29.63	29.8004	29.8017	30.5029	30.7946	30.9995	30.6803	30.5657	29.7101	29.7964	28.0787	29.8876	29.8806	29.1325	30.0398	30.4799	29.0442	29.197	30.7478	30.0746	30.943	29.6429	29.9666
P68363	TUBA1B	Tubulin alpha-1B chain	29	0	AFVHWYVGEGMEEGEFSEAR, AFVHWYVGEGMEEGEFSEAREDMAAIEK, AVCMISNTTAIAEAWAR, AVFVDIEPTVIDEVR, AVFVDIEPTVIDEVRTGTYR, AYHEQISVAEITNACFEPANQMVK, DVNAAIATIK, EDAANNYAR, EDMAAIEK, EIIDIVIDR, FDGAINVDITEFQTNIVPYPR, FDIMYAK, GHYTIGK, GHYTIGKEIIDIVIDR, IDHKFDIMYAK, IDHKFDIMYAKR, IHFPIATYAPVISAEK, IISQIVSSITASIR, ISVDYGKK, NIDIERPTYTNINR, QIFHPEQIITGK, QIFHPEQIITGKEDAANNYAR, RAFVHWYVGEGMEEGEFSEAR, RAFVHWYVGEGME…	62.5	50.151	0	476	63912000000	26.1645	26.1428	24.7802	26.5119	26.792	26.6596	25.4347	26.6345	26.1047	25.5997	26.0713	24.567	25.7603	26.1984	24.2822	25.1637	25.5615	25.47	25.7513	24.2133	25.3828	26.3458	25.8044	25.594	26.5373	26.0104	25.4765
P68366-2	TUBA4A	Tubulin alpha-4A chain	30	7	AFVHWYVGEGMEEGEFSEAR, AFVHWYVGEGMEEGEFSEAREDMAAIEK, AVCMISNTTAIAEAWAR, AVFVDIEPTVIDEIR, AVFVDIEPTVIDEIRNGPYR, AYHEQISVAEITNACFEPANQMVK, DVNAAIAAIK, EDAANNYAR, EDMAAIEK, EIIDPVIDR, EIIDPVIDRIR, FDGAINVDITEFQTNIVPYPR, FDIMYAK, GHYTIGK, GHYTIGKEIIDPVIDR, IDHKFDIMYAK, IDHKFDIMYAKR, IHFPIATYAPVISAEK, IISQIVSSITASIR, ISVDYGKK, NIDIERPTYTNINR, QIFHPEQIITGK, QIFHPEQIITGKEDAANNYAR, RAFVHWYVGEGMEEGEFSEAR, …	65.6	48.328	0	2298	256590000000	26.2592	27.1764	26.0429	27.9394	27.5304	28.0675	26.7075	27.3939	26.5852	26.7966	27.8332	25.9524	26.7378	26.8602	25.6498	25.6478	26.1137	26.1624	27.0344	24.8169	26.3073	27.615	26.6826	26.131	25.7165	26.2286	26.8794
P07437	TUBB	Tubulin beta chain	26	5	AIIVDIEPGTMDSVR, AITVPEITQQVFDAK, EAESCDCIQGFQITHSIGGGTGSGMGTIIISK, EIVHIQAGQCGNQIGAK, EVDEQMINVQNK, FPGQINADIR, FPGQINADIRK, FWEVISDEHGIDPTGTYHGDSDIQIDR, GHYTEGAEIVDSVIDVVR, GHYTEGAEIVDSVIDVVRK, IAVNMVPFPR, IHFFMPGFAPITSR, IMNTFSVVPSPK, IREEYPDR, ISEQFTAMFR, ISVYYNEATGGK, ITTPTYGDINHIVSATMSGVTTCIR, KIAVNMVPFPR, MAVTFIGNSTAIQEIFK, MAVTFIGNSTAIQEIFKR, MREIVHIQAGQCGNQIGAK, NMMAACDPR, NSSYFVEWIPNNVK…	71.4	49.67	0	1573	164870000000	NaN	26.4399	25.7352	26.4996	25.2471	26.1587	24.8749	25.9118	25.5306	NaN	25.9112	26.8307	25.8204	25.0118	NaN	25.9588	25.3887	25.0842	25.5196	23.5292	24.6328	26.1872	25.4757	26.3027	27.2908	25.5653	23.3924
Q9H4B7	TUBB1	Tubulin beta-1 chain	30	24	AISVAEITQQMFDAR, AVIEEDEEVTEEAEMEPEDKGH, AVIVDIEPGTMDSIR, EIVHIQIGQCGNQIGAK, EVDQQIISVQTR, FPGQINADIR, FPGQINADIRK, FWEMIGEEHGIDIAGSDR, GASAIQIER, GHYTEGAEIIENVIEVVR, GISMAATFIGNNTAIQEIFNR, GRYITVACIFR, HESESCDCIQGFQIVHSIGGGTGSGMGTIIMNK, IAVNMVPFPR, IGAIFQPDSFVHGNSGAGNNWAK, IHFFMPGFAPITAQGSQQYR, IMNSFSVMPSPK, IREEYPDR, ISVYYNEAYGR, ISVYYNEAYGRK, ITTPTYGDINHIVSITMSGITTSIR, KIAVNMVPFPR, MREIVHIQIGQ…	79.4	50.326	0	2247	281100000000	26.0766	26.9591	26.4045	27.8683	27.6075	27.2454	26.7416	26.7216	26.7783	27.1017	27.4159	25.7183	26.9992	26.8286	24.9157	26.8049	27.1335	27.0317	27.2845	24.4343	25.8699	26.9175	26.8039	27.0626	27.3605	26.6164	26.5686
P10599	TXN	Thioredoxin	9	9	CMPTFQFFK, EKIEATINEIV, IEATINEIV, MIKPFFHSISEK, PFFHSISEK, TAFQEAIDAAGDK, VGEFSGANK, VGEFSGANKEK, VGEFSGANKEKIEATINEIV	51.4	11.737	2.6113e-41	406	31005000000	NaN	25.7112	NaN	24.8024	NaN	NaN	NaN	NaN	NaN	25.3552	NaN	24.0011	NaN	25.6123	NaN	25.9879	24.5574	24.6298	25.3483	NaN	23.3003	26.35	25.5183	25.5425	25.931	24.8994	24.2964
F5H2B9	UACA	Uveal autoantigen with coiled-coil domains and ankyrin repeats	1	1	ATEKEIK	0.5	150.53	0.0018325	18	6335200000	NaN	27.1408	26.6312	28.8505	NaN	28.9727	NaN	NaN	NaN	26.6264	NaN	NaN	28.0637	26.4142	28.4652	28.4172	25.5827	30.0452	26.385	27.2502	28.3397	25.2163	27.4545	26.1651	28.0383	27.2373	29.0504
P18206-2	VCL	Vinculin	79	79	AANFENHSGK, AASDEISK, AAVHIEGK, AAVHIEGKIEQAQR, AGEVINQPMMMAAR, AIASIDSK, AIASIDSKINQAK, AIASQIQDSIK, AIASQIQDSIKDIK, AIIQCAK, AIPDITAPVAAVQAAVSNIVR, AQQVSQGIDVITAK, AVAGNISDPGIQK, DPSASPGDAGEQAIR, DTEAMKR, DYIIDGSR, EAEAASIK, EIIPVIISAMK, EITPQVVSAAR, ETVQTTEDQIIK, ETVQTTEDQIIKR, ETVREAEAASIK, EVENSEDPKFR, GEGESPQAR, GIISGTSDIIITFDEAEVR, GIISGTSDIIITFDEAEVRK, GIVAEGHR, GNDIIAAAK, GNDIIAAAKR, GQG…	68.8	116.72	0	4221	445650000000	28.5223	28.8947	27.213	28.7639	28.8477	26.1335	28.2434	28.5547	27.9092	28.3104	28.8365	27.3199	28.7905	28.2662	24.7871	28.7374	28.4511	26.9099	29.1431	27.2166	25.8721	29.4487	28.0964	28.2791	29.044	28.2988	28.5166
P55072	VCP	Transitional endoplasmic reticulum ATPase	30	30	AHVIVMAATNRPNSIDPAIRR, AIGVKPPR, ASGADSKGDDISTAIIK, DHFEEAMR, EIQEIVQYPVEHPDK, EMVEIPIR, EMVEIPIRHPAIFK, ESIESEIRR, ETVVEVPQVTWEDIGGIEDVKR, EVDIGIPDATGR, EVDIGIPDATGRIEIIQIHTK, GIIIYGPPGTGK, IADDVDIEQVANETHGHVGADIAAICSEAAIQAIR, IAGESESNIRK, IDQIIYIPIPDEK, IEIIQIHTK, IGDVISIQPCPDVK, IIVDEAINEDNSVVSISQPK, IVSQIITIMDGIK, KGDIFIVR, KYEMFAQTIQQSR, MDEIQIFR, NAPAIIFIDEIDAIAPK, NAPAIIFIDEIDAIAPKR, NVFII…	45	89.321	0	551	31955000000	NaN	NaN	NaN	24.8731	NaN	NaN	NaN	25.0927	NaN	NaN	NaN	NaN	25.0893	NaN	NaN	NaN	24.9352	NaN	25.1738	NaN	NaN	25.9363	25.243	25.2405	NaN	25.167	24.7947
P04004	VTN	Vitronectin	17	17	DVWGIEGPIDAAFTR, DWHGVPGQVDAAMAGR, ERVYFFK, FEDGVIDPDYPR, GQYCYEIDEK, GRCTEGFNVDK, IIRDVWGIEGPIDAAFTR, IYISGMAPR, IYISGMAPRPSIAK, IYISGMAPRPSIAKK, QPQFISR, RVDTVDPPYPR, SIAQYWIGCPAPGHI, TRRVDTVDPPYPR, TSAGTRQPQFISR, TSAGTRQPQFISRDWHGVPGQVDAAMAGR, YYRVNIR	28.7	54.305	1.19e-133	1150	136430000000	28.9558	29.2426	30.0724	29.9485	28.7332	29.9538	29.6659	29.7205	28.594	29.4233	29.1185	29.0227	28.6344	29.762	32.0352	28.256	28.6084	30.2307	28.8873	29.9531	31.4603	28.1736	28.1249	29.2144	27.482	29.0886	29.6059
P04275	VWF	von Willebrand factor	118	118	AEGIECTK, AFVVDMMER, AHIISIVDVMQR, AISVVWDR, APTCGICEVAR, AVSPIPYIR, AVVIIVTDVSVDSVDAAADAAR, CHPIVDPEPFVAICEK, DCNTCICR, DCQDHSFSIVIETVQCADDRDAVCTR, DGTVTTDWK, EAPDIVIQR, ECICGAIASYAAACAGR, EFMEEVIQR, EGGPSQIGDAIGFAVR, EPGRCEINCPK, EQDIEVIIHNGACSPGAR, EYAPGETVK, FNHIGHIFTFTPQNNEFQIQISPK, FSEEACAVITSPTFEACHR, GCSHPSVK, GEYFWEK, GGQIMTIK, GGQIMTIKR, GIRPSCPNSQSPVK, GIRPSCPNSQSPVKVEETCGCR, GIWEQCQII…	48.3	309.26	0	7283	869170000000	29.7832	30.481	29.6871	28.5765	29.1343	28.7913	29.2743	29.038	30.7086	29.7294	29.4731	29.1864	30.2258	29.3695	25.9383	29.0033	29.7149	28.0991	29.6389	29.0385	26.6564	29.6553	30.1173	30.1443	29.2774	29.5879	28.887
O75083	WDR1	WD repeat-containing protein 1	35	35	AHDGGIYAISWSPDSTHIISASGDK, AHDGGIYAISWSPDSTHIISASGDKTSK, DIAWTEDSKR, FATASADGQIYIYDGK, FGAVFIWDSGSSVGEITGHNK, FSPDGNR, FTIGDHSR, GNNFIYTNGK, GPVTDVAYSHDGAFIAVCDASK, IATGSDDNCAAFFEGPPFK, IAVVGEGR, IHHVSSIAWIDEHTIVTTSHDASVK, IHHVSSIAWIDEHTIVTTSHDASVKEWTITY, IKDIAWTEDSK, IKDIAWTEDSKR, IWDTTQK, IWDTTQKEHIIK, IYSIIGTTIK, IYSIIGTTIKDEGK, KCFSIDNPGYEPEVVAVHPGGDTVAIGGVDGNVR, KVFASIPQVER, MTVDESGQIISCSMDD…	69.5	66.193	0	1976	196810000000	26.6174	28.2382	26.9216	27.4547	28.3666	28.1479	27.0336	27.9755	27.1557	27.2185	28.3263	27.354	28.5368	27.5879	24.7883	29.6071	27.6276	26.0278	28.2717	25.8633	25.4449	29.0493	27.1914	26.2919	28.7436	27.8671	27.8725
F5H024	WSB2	WD repeat and SOCS box-containing protein 2	1	1	MEAGEEPIIIAEIK	23	6.9969	0.00015658	104	34767000000	NaN	23.101	NaN	23.8467	23.6029	NaN	25.2077	24.0593	24.12	NaN	24.9302	22.8428	23.8419	NaN	NaN	NaN	NaN	23.2265	23.9562	23.2472	NaN	25.2468	24.3583	23.6488	24.6311	NaN	NaN
P62258	YWHAE	14-3-3 protein epsilon	14	6	AAFDDAIAEIDTISEESYK, AASDIAMTEIPPTHPIR, DSTIIMQIIR, EAAENSIVAYK, HIIPAANTGESK, IAEQAER, IAEQAERYDEMVESMK, IAEQAERYDEMVESMKK, IICCDIIDVIDK, IISSIEQKEENK, MDDREDIVYQAK, NIISVAYK, YDEMVESMKK, YIAEFATGNDRK	55.7	29.174	9.3685e-105	401	18085000000	26.2353	24.5001	NaN	23.7341	24.8662	24.3444	25.4443	24.7404	24.878	24.1952	25.3133	25.0066	25.4385	25.2371	NaN	26.3038	23.6675	24.0339	24.9672	23.7886	NaN	26.5372	24.1771	25.3196	25.8889	24.7291	24.5557
Q04917	YWHAH	14-3-3 protein eta	19	13	AVTEINEPISNEDR, AVTEINEPISNEDRNIISVAYK, DSTIIMQIIR, EIETVCNDVISIIDK, EQMQPTHPIR, GDREQIIQR, IAEQAER, IAEQAERYDDMASAMK, KNSVVEASEAAYK, KNSVVEASEAAYKEAFEISK, MKGDYYR, NIISVAYK, NIISVAYKNVVGAR, NSVVEASEAAYK, NSVVEASEAAYKEAFEISK, VISSIEQK, YDDMASAMK, YIAEVASGEK, YIAEVASGEKK	54.1	28.218	1.0017e-124	190	9401900000	24.6776	24.8886	23.2557	NaN	25.0264	NaN	23.4956	23.459	NaN	24.1847	24.7005	24.5283	24.7748	24.0709	NaN	25.8142	23.1673	23.8206	NaN	NaN	23.3137	26.215	23.7436	23.8459	25.0116	24.5577	23.865
P63104	YWHAZ	14-3-3 protein zeta/delta	28	12	AKIAEQAER, AKIAEQAERYDDMAACMK, DICNDVISIIEK, DSTIIMQIIR, EKIETEIR, EMQPTHPIR, FIIPNASQAESK, GIVDQSQQAYQEAFEISK, GIVDQSQQAYQEAFEISKK, IAEQAER, IAEQAERYDDMAACMK, IETEIRDICNDVISIIEK, KEMQPTHPIR, KGIVDQSQQAYQEAFEISK, KGIVDQSQQAYQEAFEISKK, MDKNEIVQK, MKGDYYR, NIISVAYK, NIISVAYKNVVGAR, SVTEQGAEISNEER, SVTEQGAEISNEERNIISVAYK, TAFDEAIAEIDTISEESYK, VVSSIEQK, VVSSIEQKTEGAEK, VVSSIEQKTEGAEKK, YDDMAACMK, YIA…	72.7	27.745	0	1606	180250000000	28.5252	28.8134	27.2608	27.8974	28.6349	28.0179	27.698	28.0869	28.4223	27.9228	28.2334	27.2625	28.8908	28.4307	28.5196	29.0515	28.3033	27.0739	28.8131	27.2718	25.4361	29.3542	28.1678	27.4488	29.3018	28.2593	28.1054
Q15942	ZYX	Zyxin	19	19	AAPRPSPAISVSVSAPAFYAPQK, AYHPHCFTCVVCAR, EVEEIEQITQQIMQDMEHPQR, FGPVVAPKPK, FSPGAPGGSGSQPNQK, FSPVTPK, FTPVASK, GPPASSPAPAPK, IGHPEAISAGTGSPQPPSFTYAQQR, KFGPVVAPK, KFGPVVAPKPK, PIEGTSFIVDQANRPHCVPDYHK, PSPAISVSVSAPAFYAPQK, QHPVPPPAQNQNQVR, SPGAPGPITIK, SSTKPAAGGTAPIPPWK, VNPFRPGDSEPPPAPGAQR, VSSGYVPPPVATPFSSK, VSSIDIEIDSISSIIDDMTK	45.1	61.277	3.0253e-202	658	39712000000	NaN	23.2122	22.8814	23.782	NaN	22.9649	23.2874	23.2633	22.9133	NaN	23.5232	NaN	22.502	NaN	25.6942	NaN	22.356	NaN	NaN	NaN	23.8998	NaN	22.0123	22.0178	NaN	NaN	NaN
