# Supplementary material for: Comparative Platelet Releasate Proteomic Profiling of Acute Coronary Syndrome versus Stable Coronary Artery Disease
Source: Front Cardiovasc Med. 2020 Jun 24;7:101. doi: 10.3389/fcvm.2020.00101 (PMC7328343; doi:10.3389/fcvm.2020.00101)
Supplement: Supplementary file 5 [file Table_5.xlsx]

## Sheet: Cellular component
Analysis Type:		PANTHER Overrepresentation Test (release 2017_04)
Annotation Version and Release Date:		GO Ontology database; PANTHER v13.0
Analyzed List:		Client Text Box Input (Homo sapiens)
Reference List:		Homo sapiens (all genes in database)
Bonferroni correction:		TRUE
Bonferroni count:		1347
GO cellular component		All genes in database	Enriched genes	Genes	Expected	Fold Enrichment	Enriched	p-value (Bonferroni corrected)
1. endocytic vesicle lumen	GO:0071682	18	2	HSP90AA1; SAA1	0.01	> 100	+	0.0353
2. cytoplasmic vesicle	GO:0043209	2216	8	HSP90AA1; SAA1; SOD1; GPI; PDIA3; FN1; CLEC3B; F5	0.95	8.44	+	0.000166
3. intracellular vesicle	GO:0060205	2219	8	HSP90AA1; SAA1; SOD1; GPI; PDIA3; FN1; CLEC3B; F5	0.95	8.43	+	0.000168
4. vesicle	GO:0031983	4260	9	HSP90AA1; SAA1; SOD1; GPI; PDIA3; FN1; CLEC3B; F5; FAH	1.82	4.94	+	0.00077
2. cytoplasmic vesicle lumen	GO:0034774	336	6	HSP90AA1; SAA1; GPI; FN1; CLEC3B; F5	0.14	41.75	+	1.8e-06
3. vesicle lumen	GO:0030141	337	6	HSP90AA1; SAA1; GPI; FN1; CLEC3B; F5	0.14	41.63	+	1.83e-06
4. cytoplasmic vesicle part	GO:0099503	1435	7	HSP90AA1; SAA1; GPI; PDIA3; FN1; CLEC3B; F5	0.61	11.4	+	0.000294
1. myelin sheath	GO:0044433	167	4	HSP90AA1; SOD1; GPI; PDIA3	0.07	56	+	0.000652
1. secretory granule lumen	GO:0031410	320	5	HSP90AA1; GPI; FN1; CLEC3B; F5	0.14	36.53	+	0.000131
2. secretory granule	GO:0097708	833	6	HSP90AA1; SOD1; GPI; FN1; CLEC3B; F5	0.36	16.84	+	0.000393
3. secretory vesicle	GO:1903561	950	6	HSP90AA1; SOD1; GPI; FN1; CLEC3B; F5	0.41	14.77	+	0.000851
1. extracellular exosome	GO:0043230	2757	8	HSP90AA1; SAA1; SOD1; GPI; PDIA3; FN1; CLEC3B; FAH	1.18	6.78	+	0.00093
2. extracellular vesicle	GO:0070062	2775	9	HSP90AA1; SAA1; SOD1; GPI; PDIA3; FN1; CLEC3B; F5; FAH	1.19	7.58	+	1.63e-05
3. extracellular organelle	GO:0005615	2777	9	HSP90AA1; SAA1; SOD1; GPI; PDIA3; FN1; CLEC3B; F5; FAH	1.19	7.58	+	1.64e-05
4. extracellular region part	GO:0044421	3979	9	HSP90AA1; SAA1; SOD1; GPI; PDIA3; FN1; CLEC3B; F5; FAH	1.7	5.29	+	0.000416
5. extracellular region	GO:0031982	4780	9	HSP90AA1; SAA1; SOD1; GPI; PDIA3; FN1; CLEC3B; F5; FAH	2.04	4.4	+	0.00217
2. extracellular space	GO:0005576	3766	9	HSP90AA1; SAA1; SOD1; GPI; PDIA3; FN1; CLEC3B; F5; FAH	1.61	5.59	+	0.000254
